# Supplementary material for: Sedentary behavior from television watching elevates GlycA levels: A bidirectional Mendelian randomization study
Source: PLoS One. 2024 Aug 1;19(8):e0308301. doi: 10.1371/journal.pone.0308301 (PMC11293667; doi:10.1371/journal.pone.0308301)
Supplement: S1 File — (XLSX) [file pone.0308301.s004.xlsx]

## Sheet: S1 Table
S1 Table: Confounders between SB,PA and inflammation
Body mass index
Body mass index in physically active males
Body mass index in physically active indivdiuals
Body mass index in females less than or equal to 50 years of age
Body mass index in females
Body mass index in males greater than 50 years of age
Body mass index in males
Body mass index in male non-smokers
Body mass index in non-smokers
Body mass index adjsuted for physical activity in males
Body mass index adjusted for physical activity
Body mass index adjusted for smoking in males
Body mass index adjusted for smoking
Body mass index 25 kgm2
Body mass index 30 kgm2
Body mass index in physically active individuals
Body mass index joint analysis main effects and physical activity interaction
Body mass index joint analysis main effects and smoking interaction
Childhood body mass index
Leg fat percentage left
Leg fat percentage right
Arm fat percentage left
Arm fat percentage right
Body fat percentage
Trunk fat percentage
Arm fat mass left
Arm fat mass right
Leg fat mass left
Leg fat mass right
Trunk fat mass
Whole body fat mass
Arm fat-free mass left
Arm fat-free mass right
Leg fat-free mass left
Leg fat-free mass right
Trunk fat-free mass
Whole body fat-free mass
Waist circumference
Hip circumference
Body mass index in female non-smokers
Body mass index adjusted for smoking in females
Body mass index males
Body mass index in males less than or equal to 50 years of age
Waist hip ratio adjusted for physical activity in females
Waist circumference in males
Waist circumference adjusted for BMI
Hip circumference in females
Hip circumference in males
Hip circumference adjusted for BMI
Waist hip ratio in physically active females
Waist hip ratio in physically active indivdiuals
Waist hip ratio in females
Waist hip ratio in female non-smokers
Waist hip ratio in non-smokers
Waist hip ratio adjusted for physical activity
Waist circumference adjusted for smoking in females
Waist hip ratio adjusted for smoking
Waist hip ratio
Waist hip ratio adjusted for BMI in females greater than 50 years of age
Waist hip ratio adjusted for BMI in females less than or equal to 50 years of age
Waist hip ratio adjusted for BMI
Waist circumference in physically active indivdiuals
Waist circumference in female non-smokers
Waist circumference in non-smokers
Waist circumference adjusted for physical activity
Waist circumference adjusted for smoking
Body mass index females
Body mass index in physically active females
Body mass index in females greater than 50 years of age
Body mass index in physically inactive females
Body mass index in physically inactive indivdiuals
Body mass index in smokers
Body mass index tails
Body mass index ajusted for physical activity in females
Waist circumference in females
Body mass index in physically inactive males
Body mass index in female smokers
Body mass index in male smokers
Obesity body mass index

## Sheet: S2 Table
			S2 Table:Mendelian randomisation analysis results for SB on inflammation
		Two Sample Mendelian Randomisation Tests1								Heterogeneity tests2			Test for directional horizontal pleiotropy3			MR Steiger directionality test that the exposure is upstream of the outcome4		outliers SNP
Exposure	Outcome	Method	nsnp	se	b	Odds Ratio	Lower 95% CI	pval	Upper 95% CI	Q	Q_df	Q_pval	egger_intercept	se	pval	steiger_pval	correct_causal_direction
Television watching	IL-8	Inverse variance weighted	119	0.0515672	0.145537	1.15666	1.04547	0.00476851	1.27968
		MR Egger	119	0.224315	0.109328	1.11553	0.718686	0.626899	1.7315
		Weighted median	119	0.0737983	0.121013	1.12864	0.976645	0.101051	1.30429
		Weighted mode	119	0.210698	0.104784	1.11047	0.73478	0.619891	1.67825
	IL-85	Inverse variance weighted	70	0.0691987	0.0767618	1.07978	0.942832	0.267302	1.23663
		MR Egger	70	0.277806	-0.218127	0.804023	0.466439	0.435078	1.38593
		Weighted median	70	0.101239	0.074248	1.07707	0.883221	0.463318	1.31347
		Weighted mode	70	0.227734	0.0777175	1.08082	0.691673	0.733942	1.6889
	CRP	Inverse variance weighted (multiplicative random effects)	126	0.0200122	0.196644	1.21731	1.17049	8.68e-23	1.26601
		MR Egger	126	0.0951817	0.0744992	1.07734	0.893993	0.435293	1.2983
		Weighted median	126	0.0224808	0.18777	1.20656	1.15455	6.69e-17	1.26091
		Weighted mode	126	0.0879627	0.308834	1.36184	1.14617	0.000621747	1.61808
	CRP5	Inverse variance weighted (multiplicative random effects)	82	0.0211942	0.191697	1.2113	1.16202	1.5e-19	1.26268	133.038	81	0.000239735
		MR Egger	82	0.0919487	0.0603415	1.0622	0.887029	0.513545	1.27196	129.55	80	0.000382618	0.00210148	0.00143199	0.146154	1.4e-237	TRUE
		Weighted median	82	0.0265652	0.147346	1.15875	1.09997	2.91e-08	1.22069
		Weighted mode	82	0.0864507	0.100712	1.10596	0.933577	0.247453	1.31017
		MRPRESSO	82	0.0211942	0.191697	1.2113	1.16202	6.47926e-14	1.26268									rs7693082
	IL-6	Inverse variance weighted	121	0.0500082	0.0822968	1.08578	0.984404	0.0998323	1.19759
		MR Egger	121	0.216804	-0.284193	0.752622	0.492073	0.192441	1.15113
		Weighted median	121	0.0721667	0.09896	1.10402	0.958403	0.170291	1.27177
		Weighted mode	121	0.178333	0.173086	1.18897	0.838243	0.333713	1.68644
	IL-6R	Inverse variance weighted	124	0.0445473	0.0183814	1.01855	0.933391	0.67988	1.11148
		MR Egger	124	0.196346	-0.171478	0.842418	0.573316	0.38419	1.23783
		Weighted median	124	0.0667974	-0.0258059	0.974524	0.854936	0.699252	1.11084
		Weighted mode	124	0.172232	-0.0832222	0.920147	0.656523	0.629814	1.28963
	sIL-6R	Inverse variance weighted	123	0.0521323	-0.0813416	0.921879	0.832334	0.118691	1.02106
		MR Egger	123	0.228421	-0.263291	0.768518	0.491155	0.251322	1.20251
		Weighted median	123	0.0728223	-0.162413	0.85009	0.737017	0.0257301	0.980511
		Weighted mode	123	0.202812	-0.298601	0.741855	0.498519	0.143514	1.10397
	GlycA	Inverse variance weighted (multiplicative random effects)	147	0.0307422	0.349582	1.41847	1.33553	5.8e-30	1.50657
		MR Egger	147	0.141296	0.190517	1.20987	0.917205	0.179649	1.59593
		Weighted median	147	0.037884	0.351158	1.42071	1.31904	1.87e-20	1.53022
		Weighted mode	147	0.110087	0.455535	1.57702	1.27095	5.9e-05	1.95679
	GlycA5	Inverse variance weighted (multiplicative random effects)	86	0.0349352	0.294377	1.34229	1.25345	3.56589e-17	1.43742	98.8689	85	0.144278
		MR Egger	86	0.151585	0.217018	1.24237	0.923035	0.155951	1.67217	98.5461	84	0.132622	0.00125632	0.0023949	0.601256	1.57E-54(The Steiger test filtered out three invalid variants [rs2164744, rs4950109, and rs55700114])	TRUE
		Weighted median	86	0.0483059	0.28567	1.33065	1.21045	3.34381e-09	1.4628
		Weighted mode	86	0.12853	0.179788	1.19696	0.930409	0.165512	1.53988
		MRPRESSO	86	0.0349352	0.294377	1.34229	1.25345	7.81962e-13	1.43742									rs10874772
Computer use	IL-8	Inverse variance weighted	37	0.0958086	-0.197597	0.820701	0.680191	0.0391684	0.990236
		MR Egger	37	0.654662	-0.461566	0.630296	0.174697	0.485448	2.27407
		Weighted median	37	0.132934	-0.229225	0.79515	0.612764	0.0846453	1.03182
		Weighted mode	37	0.251863	-0.310739	0.732905	0.447361	0.225285	1.20071
	IL-85	Inverse variance weighted	22	0.127041	-0.27103	0.762593	0.594502	0.0328918	0.978212
		MR Egger	22	0.929259	0.301137	1.35139	0.218666	0.749256	8.35186
		Weighted median	22	0.171463	-0.25679	0.773531	0.552745	0.134227	1.08251
		Weighted mode	22	0.30645	0.128437	1.13705	0.623626	0.679391	2.07317
	CRP	Inverse variance weighted (multiplicative random effects)	41	0.0417275	-0.0362621	0.964387	0.888653	0.384835	1.04658
		MR Egger	41	0.282667	0.158648	1.17192	0.673425	0.577836	2.03944
		Weighted median	41	0.0423601	-0.0178779	0.982281	0.90402	0.672992	1.06732
		Weighted mode	41	0.113925	-0.0869253	0.916746	0.733288	0.449935	1.1461
	IL-6	Inverse variance weighted	39	0.0897939	0.10093	1.1062	0.927682	0.261004	1.31907
		MR Egger	39	0.603995	-0.498332	0.607543	0.185972	0.414625	1.98476
		Weighted median	39	0.125866	0.0233391	1.02361	0.799829	0.852893	1.31001
		Weighted mode	39	0.229947	-0.0802536	0.922882	0.588046	0.729009	1.44838
	sIL-6R	Inverse variance weighted	39	0.095307	-0.0395722	0.961201	0.79742	0.67799	1.15862
		MR Egger	39	0.650927	-0.104223	0.901024	0.251569	0.873661	3.22713
		Weighted median	39	0.12685	0.00053061	1.00053	0.780285	0.996662	1.28294
		Weighted mode	39	0.274758	0.120907	1.12852	0.658613	0.662396	1.93369
	IL-6R	Inverse variance weighted	42	0.0795401	-0.192781	0.824663	0.705619	0.0153635	0.96379
		MR Egger	42	0.513547	-0.241832	0.785188	0.286968	0.640266	2.14839
		Weighted median	42	0.112234	-0.294085	0.745213	0.59806	0.0087859	0.928574
		Weighted mode	42	0.224012	-0.372451	0.689044	0.444185	0.104012	1.06888
	IL-6R5	Inverse variance weighted	26	0.101546	-0.157358	0.854398	0.700201	0.12123	1.04255
		MR Egger	26	0.684722	0.0583911	1.06013	0.27702	0.932749	4.05701
		Weighted median	26	0.138143	-0.209952	0.810623	0.618343	0.128556	1.06269
		Weighted mode	26	0.259911	-0.383171	0.681696	0.409591	0.152898	1.13457
	GlycA	Inverse variance weighted (multiplicative random effects)	47	0.063321	-0.219909	0.802592	0.708916	0.000514814	0.908646
		MR Egger	47	0.414031	-0.369587	0.691019	0.306944	0.37679	1.55568
		Weighted median	47	0.0649914	-0.106252	0.899198	0.791651	0.102079	1.02136
		Weighted mode	47	0.129973	-0.091579	0.912489	0.707281	0.484613	1.17724
	GlycA5	Inverse variance weighted (multiplicative random effects)	30	0.0720595	-0.184382	0.831618	0.722081	0.0105052	0.957773
		MR Egger	30	0.476726	-0.0292407	0.971183	0.381508	0.951527	2.47228
		Weighted median	30	0.0799852	-0.0606557	0.941147	0.804587	0.448249	1.10089
		Weighted mode	30	0.15744	0.052846	1.05427	0.774346	0.739545	1.43538
Driving	IL-8	Inverse variance weighted	3	0.319765	0.0893256	1.09344	0.584257	0.779978	2.04637
		MR Egger	3	2.57219	-0.0237326	0.976547	0.00631248	0.994126	151.073
		Weighted median	3	0.38327	0.0727426	1.07545	0.507394	0.84947	2.27949
		Weighted mode	3	0.458604	0.0397271	1.04053	0.423527	0.938861	2.55638
	CRP	Inverse variance weighted	4	0.118333	0.0251189	1.02544	0.81317	0.831894	1.29311
		MR Egger	4	2.82939	-7.363	0.00063429	2.48e-06	0.121362	0.162447
		Weighted median	4	0.0937326	-0.0729754	0.929624	0.773607	0.436246	1.11711
		Weighted mode	4	0.112478	-0.085078	0.918441	0.736729	0.504389	1.14497
	IL-6	Inverse variance weighted	4	0.367301	-0.270726	0.762826	0.371341	0.461081	1.56703
		MR Egger	4	3.61379	-0.895309	0.408481	0.000342806	0.827444	486.738
		Weighted median	4	0.352342	-0.468871	0.625709	0.313656	0.183279	1.24822
		Weighted mode	4	0.521861	-0.52221	0.593208	0.2133	0.390726	1.64977
	sIL-6R	Inverse variance weighted	4	0.298253	-0.468259	0.626091	0.348947	0.116413	1.12335
		MR Egger	4	2.39297	-2.64428	0.0710562	0.000652627	0.384298	7.73641
		Weighted median	4	0.339925	-0.426403	0.652853	0.335325	0.209695	1.27106
		Weighted mode	4	0.499517	-0.341435	0.710749	0.267005	0.543332	1.89197
	IL-6R	Inverse variance weighted	4	0.265565	0.0190296	1.01921	0.605635	0.942875	1.71521
		MR Egger	4	2.31224	-3.56467	0.0283063	0.000304557	0.263091	2.63085
		Weighted median	4	0.304884	0.12114	1.12878	0.620995	0.691123	2.05179
		Weighted mode	4	0.496422	0.356678	1.42858	0.539934	0.524354	3.77978
	GlycA	Inverse variance weighted (multiplicative random effects)	5	0.283897	0.283187	1.32735	0.760903	0.318521	2.3155
		MR Egger	5	2.82808	1.53684	4.64988	0.0182027	0.624618	1187.81
		Weighted median	5	0.226027	0.0785296	1.0817	0.694555	0.728265	1.68463
		Weighted mode	5	0.308897	-0.115615	0.890818	0.48624	0.727191	1.63203
			Note.
			1We report the IVW results in the main text.
			2Test for heterogeneity in the effects of the SNPs used as instrumental variables for the exposure compared to the IV SNP effects for the outcome. The default settings report two methods (MR Egger and IVW).
			3Uses the MR Egger regression intercept (which is not constrained to zero) as an indication that effects of IV SNPs on the outcome are mediated through the exposure.
			4Tests whether the variance explained in the exposure by the SNPs used as instrumental variables (IVs) is greater than the variance in the outcome explained by those IV SNPs, as expected if the IV SNPs influence the exposure first, and the outcome only through the exposure.More details for the following can be found in Hemani et al. (2018; and see https://mrcieu.github.io/TwoSampleMR/)
			5Indicates results after removing confounders for obesity-related traits

## Sheet: S3 Table
			S3 Table:Mendelian randomisation analysis results for PA on inflammation
		Two Sample Mendelian Randomisation Tests1
Exposure	Outcome	method	nsnp	se	b	or	or_lci95	pval	or_uci95
Types of physical activity in last 4 weeks: Light DIY (eg: pruning, watering the lawn) || id:ukb-b-11495	IL-8	Inverse variance weighted	11	0.376207	-0.44637	0.639947	0.306133	0.235424	1.33776
		MR Egger	11	1.4388	0.4152	1.51467	0.0902797	0.779443	25.4125
		Weighted median	11	0.500707	-0.630115	0.532531	0.199588	0.208229	1.42087
		Weighted mode	11	0.643467	-0.48738	0.614233	0.174022	0.466266	2.16802
	CRP	Inverse variance weighted (multiplicative random effects)	9	0.215088	-0.18255	0.833143	0.546554	0.396036	1.27001
		MR Egger	9	0.784868	-0.0868685	0.916798	0.19687	0.914977	4.2694
		Weighted median	9	0.14711	-0.300101	0.740743	0.555194	0.0413526	0.988304
		Weighted mode	9	0.16973	-0.322664	0.724217	0.519268	0.0938177	1.01006
	IL-6R	Inverse variance weighted	9	0.356059	0.0543757	1.05588	0.525451	0.878623	2.12177
		MR Egger	9	1.32843	-0.0206073	0.979604	0.0724884	0.988056	13.2383
		Weighted median	9	0.462749	-0.319492	0.726518	0.293323	0.489929	1.79948
		Weighted mode	9	0.655054	-0.337642	0.713451	0.197593	0.620182	2.57607
	sIL-6R	Inverse variance weighted	8	0.43978	0.751359	2.11988	0.895288	0.0875459	5.01949
		MR Egger	8	1.60491	1.55907	4.75442	0.204632	0.368845	110.464
		Weighted median	8	0.560745	0.567238	1.76339	0.587534	0.311739	5.29254
		Weighted mode	8	0.765081	0.37715	1.45812	0.325495	0.637131	6.53197
	IL-6	Inverse variance weighted	11	0.363237	0.0575089	1.05919	0.519735	0.874202	2.15859
		MR Egger	11	1.39707	1.68424	5.38833	0.348534	0.258729	83.3036
		Weighted median	11	0.500658	0.00201139	1.00201	0.375582	0.996795	2.67326
		Weighted mode	11	0.74276	-0.198046	0.820332	0.191311	0.795168	3.51755
	GlycA	Inverse variance weighted	13	0.205476	-0.610496	0.543082	0.363045	0.00296709	0.8124
		MR Egger	13	0.764484	0.129806	1.13861	0.254467	0.868253	5.09467
		Weighted median	13	0.239015	-0.618622	0.538686	0.337196	0.0096474	0.860576
		Weighted mode	13	0.48336	-0.670259	0.511576	0.198365	0.190764	1.31933
Types of physical activity in last 4 weeks: Heavy DIY (eg: weeding, lawn mowing, carpentry, digging) || id:ukb-b-13184	IL-8	Inverse variance weighted	18	0.325303	-0.229258	0.795123	0.420272	0.480964	1.50431
		MR Egger	18	2.02951	-1.02649	0.358261	0.00670882	0.619905	19.1316
		Weighted median	18	0.431316	-0.41655	0.659317	0.283107	0.334162	1.53546
		Weighted mode	18	0.836684	-0.731911	0.480989	0.0933115	0.393888	2.47934
	CRP	Inverse variance weighted (multiplicative random effects)	17	0.146127	-0.487639	0.614074	0.461142	0.00084661	0.817724
		MR Egger	17	0.905673	0.792932	2.20987	0.374491	0.395097	13.0404
		Weighted median	17	0.13079	-0.431133	0.649773	0.502841	0.000979452	0.839639
		Weighted mode	17	0.279765	-0.52666	0.590574	0.341298	0.0780814	1.02191
	IL-6R	Inverse variance weighted	18	0.285566	-0.3461	0.707441	0.404214	0.225521	1.23814
		MR Egger	18	1.77437	-2.59397	0.074723	0.00230716	0.16313	2.42009
		Weighted median	18	0.398595	-0.486316	0.614888	0.281517	0.222437	1.34303
		Weighted mode	18	0.748814	-0.983841	0.373872	0.0861628	0.206346	1.62228
	sIL-6R	Inverse variance weighted	17	0.342515	-0.347133	0.706711	0.36115	0.31083	1.38292
		MR Egger	17	2.09948	-3.36122	0.034693	0.000566409	0.130228	2.12498
		Weighted median	17	0.4605	0.168461	1.18348	0.479928	0.714498	2.91842
		Weighted mode	17	0.843348	0.535024	1.70749	0.326953	0.534783	8.91723
	IL-6	Inverse variance weighted	15	0.348461	0.135444	1.14504	0.578371	0.697504	2.26693
		MR Egger	15	2.09787	0.310986	1.36477	0.022352	0.884429	83.3303
		Weighted median	15	0.493058	0.41767	1.51842	0.577687	0.396939	3.99109
		Weighted mode	15	0.923667	0.963415	2.62063	0.428711	0.31461	16.0194
	GlycA	Inverse variance weighted	18	0.175512	-0.580165	0.559806	0.396861	0.000947905	0.789654
		MR Egger	18	1.15875	-0.404808	0.667105	0.0688406	0.731383	6.46462
		Weighted median	18	0.218147	-0.635865	0.529477	0.345268	0.00355859	0.811965
		Weighted mode	18	0.359728	-0.723797	0.484907	0.239581	0.0603368	0.981445
	GlycA2	Inverse variance weighted	15	0.178229	-0.455265	0.63428	0.44727	0.0106374	0.899481
		MR Egger	15	1.09062	-1.07906	0.339915	0.0400883	0.340525	2.88219
		Weighted median	15	0.231639	-0.624124	0.535731	0.340229	0.00705189	0.84357
		Weighted mode	15	0.382073	-0.708084	0.492587	0.232946	0.0850363	1.04162
Number of days/week of vigorous physical activity 10+ minutes || id:ukb-b-151	IL-8	Inverse variance weighted	11	0.0941964	0.0978564	1.1028	0.916889	0.298872	1.32642
		MR Egger	11	0.739096	-0.420427	0.656766	0.154269	0.583379	2.79603
		Weighted median	11	0.120939	0.168298	1.18329	0.933567	0.164045	1.49981
		Weighted mode	11	0.210033	0.195201	1.21556	0.805362	0.37458	1.83467
	CRP	Inverse variance weighted (multiplicative random effects)	8	0.0475303	-0.0684378	0.933852	0.850784	0.149902	1.02503
		MR Egger	8	0.456911	-1.10897	0.329898	0.134725	0.0513643	0.807812
		Weighted median	8	0.0444547	-0.0576616	0.943969	0.865201	0.194601	1.02991
		Weighted mode	8	0.101985	0.0192319	1.01942	0.83472	0.855776	1.24498
	IL-6R	Inverse variance weighted	9	0.0963203	0.0975711	1.10249	0.91282	0.311067	1.33157
		MR Egger	9	0.733733	0.339428	1.40414	0.333308	0.657684	5.91531
		Weighted median	9	0.125284	0.112693	1.11929	0.875585	0.368383	1.43082
		Weighted mode	9	0.199174	0.0340593	1.03465	0.700247	0.868468	1.52874
	sIL-6R	Inverse variance weighted	8	0.113461	-0.0901153	0.913826	0.731616	0.427057	1.14142
		MR Egger	8	0.76858	-1.22336	0.294241	0.065234	0.162555	1.32718
		Weighted median	8	0.144292	-0.147556	0.862814	0.650269	0.306487	1.14483
		Weighted mode	8	0.216718	-0.157238	0.8545	0.558777	0.491657	1.30673
	IL-6	Inverse variance weighted	9	0.0994363	0.180558	1.19789	0.985766	0.069398	1.45565
		MR Egger	9	1.27733	1.00234	2.72465	0.222858	0.458349	33.3113
		Weighted median	9	0.125986	0.188868	1.20788	0.94359	0.133842	1.5462
		Weighted mode	9	0.199823	0.299206	1.34879	0.911697	0.172675	1.99543
	GlycA	Inverse variance weighted (multiplicative random effects)	11	0.0724315	-0.00611866	0.9939	0.862358	0.932679	1.14551
		MR Egger	11	0.422906	1.27731	3.58696	1.56582	0.0144722	8.21697
		Weighted median	11	0.0694447	-0.0226854	0.97757	0.85317	0.743919	1.12011
		Weighted mode	11	0.105809	-0.0506201	0.95064	0.772591	0.642645	1.16972
Types of physical activity in last 4 weeks: None of the above || id:ukb-b-15869	IL-8	Inverse variance weighted	5	1.25326	2.11718	8.30766	0.712327	0.0911557	96.8898
		MR Egger	5	14.8626	0.188154	1.20702	2.69e-13	0.990694	5410000000000
		Weighted median	5	1.54433	2.68442	14.6498	0.71002	0.0821676	302.267
		Weighted mode	5	2.07026	2.8369	17.0628	0.294989	0.242463	986.946
	CRP	Inverse variance weighted (multiplicative random effects)	3	0.785991	0.474483	1.60718	0.344363	0.54606	7.50092
		MR Egger	3	8.43981	6.0649	430.478	2.82e-05	0.60332	6577586331
		Weighted median	3	0.582919	1.17231	3.22944	1.03023	0.0443149	10.1232
		Weighted mode	3	0.685216	1.26056	3.52741	0.920848	0.207187	13.5121
	IL-6R	Inverse variance weighted	5	1.10054	-1.22461	0.293873	0.0339908	0.265823	2.54073
		MR Egger	5	12.8476	23.0998	10768004155	0.124748	0.170022	9.29e+20
		Weighted median	5	1.41806	-1.75692	0.172576	0.0107129	0.21536	2.78006
		Weighted mode	5	1.74153	-2.02875	0.1315	0.00433018	0.308786	3.99342
	sIL-6R	Inverse variance weighted	5	1.31438	-0.388451	0.678107	0.0515795	0.767582	8.91496
		MR Egger	5	15.4827	2.76898	15.9424	1.06e-12	0.869457	241000000000000
		Weighted median	5	1.63238	-0.337517	0.71354	0.0291011	0.836194	17.4955
		Weighted mode	5	2.07482	-0.351377	0.703719	0.0120581	0.873739	41.0696
	IL-6	Inverse variance weighted	3	1.56692	1.91169	6.76452	0.313651	0.222453	145.891
		MR Egger	3	39.8275	-32.5177	7.55e-15	9.46e-49	0.564107	6.02e+19
		Weighted median	3	1.87376	2.27799	9.75703	0.247936	0.224088	383.969
		Weighted mode	3	2.2894	2.76726	15.915	0.179074	0.350279	1414.42
	GlycA	Inverse variance weighted (multiplicative random effects)	5	1.0624	2.31591	10.1342	1.26316	0.0292654	81.3054
		MR Egger	5	13.965	7.32289	1514.58	1.96e-09	0.636295	1170000000000000
		Weighted median	5	1.01335	1.66801	5.30159	0.727485	0.0997575	38.6356
		Weighted mode	5	1.57361	0.996804	2.70961	0.124	0.560851	59.2094
	GlycA2	Inverse variance weighted	2	1.0353	0.0128519	1.01293	0.133143	0.990096	7.7063
Number of days/week of moderate physical activity 10+ minutes || id:ukb-b-4710	IL-8	Inverse variance weighted	15	0.0715019	-0.0244802	0.975817	0.848213	0.732072	1.12262
		MR Egger	15	0.450495	0.147751	1.15922	0.4794	0.748152	2.80309
		Weighted median	15	0.0972384	0.0109719	1.01103	0.835591	0.910161	1.22331
		Weighted mode	15	0.167245	0.0251446	1.02546	0.738853	0.882637	1.42325
	CRP	Inverse variance weighted (multiplicative random effects)	14	0.0335391	-0.0879451	0.915811	0.857545	0.00873714	0.978036
		MR Egger	14	0.361	0.247785	1.28118	0.631425	0.505517	2.59957
		Weighted median	14	0.0272534	-0.145686	0.864429	0.819465	9.01e-08	0.911859
		Weighted mode	14	0.037895	-0.17124	0.842619	0.782302	0.0005771	0.907587
	IL-6R	Inverse variance weighted	14	0.0601911	-0.00920371	0.990839	0.880577	0.878471	1.11491
		MR Egger	14	0.421184	0.347663	1.41576	0.62011	0.425227	3.23227
		Weighted median	14	0.0849381	-0.00121342	0.998787	0.845614	0.988602	1.17971
		Weighted mode	14	0.120179	0.0135796	1.01367	0.800938	0.911761	1.28291
	sIL-6R	Inverse variance weighted	15	0.0731263	-0.125629	0.881942	0.764176	0.085801	1.01786
		MR Egger	15	0.456198	-0.578172	0.560923	0.229393	0.227255	1.3716
		Weighted median	15	0.0970066	-0.130578	0.877588	0.725633	0.17828	1.06136
		Weighted mode	15	0.160759	-0.109546	0.896241	0.65401	0.506715	1.22819
	IL-6	Inverse variance weighted	12	0.0729149	-0.018725	0.981449	0.850749	0.797328	1.13223
		MR Egger	12	0.730403	-0.439885	0.644111	0.153897	0.560415	2.69583
		Weighted median	12	0.0895067	-0.0354864	0.965136	0.809839	0.691761	1.15021
		Weighted mode	12	0.141833	-0.0409466	0.95988	0.72692	0.778181	1.2675
	GlycA	Inverse variance weighted	15	0.0429277	0.0181267	1.01829	0.93612	0.672835	1.10768
		MR Egger	15	0.316705	0.992356	2.69758	1.45007	0.00792111	5.01833
		Weighted median	15	0.0523427	-0.000637704	0.999363	0.90192	0.990279	1.10733
		Weighted mode	15	0.0819631	0.0156419	1.01576	0.865017	0.85139	1.19278
Types of physical activity in last 4 weeks: Walking for pleasure (not as a means of transport) || id:ukb-b-7337	IL-8	Inverse variance weighted	17	0.362296	0.100842	1.1061	0.543754	0.78075	2.25003
		MR Egger	17	4.80922	-3.88338	0.0205812	1.66e-06	0.432005	255.363
		Weighted median	17	0.474131	-0.0204737	0.979734	0.38683	0.965557	2.4814
		Weighted mode	17	0.841788	-0.0285634	0.971841	0.18666	0.973351	5.05987
	CRP	Inverse variance weighted (multiplicative random effects)	16	0.154573	-0.43721	0.645836	0.477031	0.00467677	0.874375
		MR Egger	16	2.56015	0.630402	1.87837	0.0124318	0.809073	283.809
		Weighted median	16	0.148682	-0.573295	0.563665	0.421173	0.000115333	0.754366
		Weighted mode	16	0.234225	-0.673583	0.509878	0.322174	0.0115475	0.806943
	IL-6R	Inverse variance weighted	17	0.314571	-0.299999	0.740819	0.399893	0.340247	1.3724
		MR Egger	17	4.29707	0.197816	1.21874	0.000268024	0.963889	5541.76
		Weighted median	17	0.425821	-0.47737	0.620413	0.269287	0.262262	1.42938
		Weighted mode	17	0.811954	-0.635691	0.529569	0.107838	0.445111	2.60059
	sIL-6R	Inverse variance weighted	19	0.367469	-0.00456943	0.995441	0.484417	0.990079	2.04556
		MR Egger	19	4.96573	3.32277	27.7372	0.00164494	0.512391	467708
		Weighted median	19	0.506706	-0.277363	0.757779	0.28069	0.584114	2.04578
		Weighted mode	19	1.08382	-1.26609	0.281932	0.0336959	0.257978	2.35891
	IL-6	Inverse variance weighted	17	0.355793	0.36117	1.43501	0.714492	0.310052	2.88211
		MR Egger	17	4.8685	-0.462179	0.629909	4.52e-05	0.925625	8778.68
		Weighted median	17	0.512049	0.699919	2.01359	0.738085	0.171657	5.49333
		Weighted mode	17	0.986985	1.26022	3.52621	0.509529	0.219879	24.4032
	GlycA	Inverse variance weighted (multiplicative random effects)	20	0.214381	-0.944361	0.388928	0.255496	1.06e-05	0.592044
		MR Egger	20	2.91275	-2.5506	0.0780351	0.000258768	0.392747	23.5326
		Weighted median	20	0.252464	-1.04094	0.353123	0.21529	3.74e-05	0.5792
		Weighted mode	20	0.441126	-1.00001	0.367877	0.154956	0.0352561	0.873366
	GlycA2	Inverse variance weighted (multiplicative random effects)	13	0.208881	-0.83726	0.432895	0.287461	6.11528e-05	0.651907
		MR Egger	13	3.52722	0.171189	1.18672	0.00118008	0.962161	1193.39
		Weighted median	13	0.277179	-0.88651	0.412092	0.239362	0.00138224	0.709468
		Weighted mode	13	0.503784	-0.956472	0.384246	0.143146	0.0819256	1.03143
Types of physical activity in last 4 weeks: Strenuous sports || id:ukb-b-7663	IL-8	Inverse variance weighted	4	1.02742	-0.596992	0.550465	0.0734804	0.561201	4.12371
		MR Egger	4	10.8114	-6.53889	0.0014461	9.07e-13	0.606782	2.30687e+06
		Weighted median	4	1.24355	-1.04955	0.350094	0.0305952	0.398672	4.00606
		Weighted mode	4	1.78091	-1.79342	0.166391	0.00507213	0.388108	5.45843
	CRP	Inverse variance weighted (multiplicative random effects)	5	0.391418	-0.472865	0.623214	0.289372	0.227015	1.3422
		MR Egger	5	1.90796	0.0430351	1.04397	0.0248086	0.983421	43.9316
		Weighted median	5	0.340015	-0.257124	0.773272	0.397105	0.449521	1.50577
		Weighted mode	5	0.516575	0.0619572	1.06392	0.386537	0.910315	2.92836
	IL-6R	Inverse variance weighted	2	1.66742	-0.821776	0.43965	0.0167405	0.622124	11.5464
	sIL-6R	Inverse variance weighted	5	1.02587	-0.540827	0.582267	0.0779615	0.598064	4.34874
		MR Egger	5	6.12031	5.97266	392.55	0.00242203	0.401098	6.36225e+07
		Weighted median	5	1.19137	0.112068	1.11859	0.108282	0.925057	11.5554
		Weighted mode	5	1.62346	0.354333	1.42523	0.0591513	0.837912	34.3404
	IL-6	Inverse variance weighted	4	0.995597	1.0656	2.90258	0.412397	0.284478	20.4293
		MR Egger	4	10.3319	8.12567	3380.12	5.42e-06	0.513984	2110000000000
		Weighted median	4	1.17669	1.21504	3.37043	0.33579	0.301794	33.83
		Weighted mode	4	1.71194	2.02587	7.58269	0.264599	0.321892	217.299
	GlycA	Inverse variance weighted (multiplicative random effects)	6	0.666081	-0.562875	0.569569	0.154372	0.39808	2.10148
		MR Egger	6	2.27003	4.32763	75.7648	0.885486	0.129278	6482.66
		Weighted median	6	0.619251	-0.64079	0.526876	0.156528	0.300771	1.77348
		Weighted mode	6	1.07951	-0.698671	0.497246	0.0599344	0.54603	4.1254
Types of physical activity in last 4 weeks: Other exercises (eg: swimming, cycling, keep fit, bowling) || id:ukb-b-8764	IL-8	Inverse variance weighted	10	0.406131	-0.0804759	0.922677	0.41624	0.842926	2.04529
		MR Egger	10	2.91369	-1.10783	0.330274	0.00109317	0.713681	99.7838
		Weighted median	10	0.561865	0.0110411	1.0111	0.336145	0.984322	3.04133
		Weighted mode	10	0.905334	0.535488	1.70828	0.289683	0.568755	10.0739
	CRP	Inverse variance weighted (multiplicative random effects)	9	0.196464	-0.117318	0.889303	0.605084	0.550411	1.30702
		MR Egger	9	1.31734	-2.34953	0.0954142	0.00721554	0.117685	1.2617
		Weighted median	9	0.158776	-0.208258	0.811998	0.594842	0.189641	1.10843
		Weighted mode	9	0.235752	-0.282581	0.753835	0.474898	0.264967	1.19661
	IL-6R	Inverse variance weighted	11	0.321753	-0.588388	0.555222	0.295518	0.0674458	1.04315
		MR Egger	11	2.36088	1.23026	3.42212	0.0334712	0.614874	349.881
		Weighted median	11	0.39493	-0.83718	0.43293	0.19964	0.0340213	0.938833
		Weighted mode	11	0.642978	-0.930332	0.394423	0.111853	0.178531	1.39083
	sIL-6R	Inverse variance weighted	12	0.369207	0.0695509	1.07203	0.519913	0.850579	2.21045
		MR Egger	12	3.15369	-0.262047	0.769475	0.00159118	0.935418	372.108
		Weighted median	12	0.511381	0.166054	1.18064	0.433331	0.745395	3.21672
		Weighted mode	12	0.892899	0.932168	2.54001	0.441351	0.318895	14.618
	IL-6	Inverse variance weighted	11	0.375271	0.243655	1.2759	0.611478	0.516159	2.66229
		MR Egger	11	2.93481	1.9561	7.07167	0.0224573	0.5218	2226.82
		Weighted median	11	0.514624	0.495802	1.64181	0.598781	0.335334	4.50174
		Weighted mode	11	0.93033	0.696873	2.00747	0.324142	0.471073	12.4326
	GlycA	Inverse variance weighted (multiplicative random effects)	14	0.331847	-0.464731	0.628304	0.327866	0.161383	1.20405
		MR Egger	14	2.57765	0.704442	2.02272	0.0129359	0.789278	316.282
		Weighted median	14	0.284155	-0.611695	0.542431	0.31079	0.0313439	0.946721
		Weighted mode	14	0.519633	-0.514225	0.597964	0.21595	0.340435	1.65575
Time spent doing light physical activity || id:ukb-b-8865	IL-8	Inverse variance weighted	3	0.00190731	-0.000541811	0.999458	0.995729	0.776356	1.0032
		MR Egger	3	0.00706709	0.0020158	1.00202	0.988234	0.823109	1.01599
		Weighted median	3	0.00238993	-0.00229375	0.997709	0.993046	0.337177	1.00239
		Weighted mode	3	0.00288234	-0.002401	0.997602	0.991982	0.492475	1.00325
	CRP	Inverse variance weighted	2	0.000546429	-0.000695723	0.999305	0.998235	0.202941	1.00038
	IL-6R	Inverse variance weighted	3	0.00175394	-0.000835762	0.999165	0.995736	0.633714	1.00261
		MR Egger	3	0.00517631	0.00259477	1.0026	0.992478	0.704182	1.01282
		Weighted median	3	0.00201559	-0.00039029	0.99961	0.995669	0.846461	1.00357
		Weighted mode	3	0.00233938	-0.00216329	0.997839	0.993274	0.45273	1.00242
	sIL-6R	Inverse variance weighted	3	0.00224376	-0.00107279	0.998928	0.994544	0.632564	1.00333
		MR Egger	3	0.00800144	-0.00604317	0.993975	0.978508	0.588197	1.00969
		Weighted median	3	0.00236294	-5.93e-05	0.999941	0.99532	0.979971	1.00458
		Weighted mode	3	0.00265333	0.000307834	1.00031	0.995119	0.918238	1.00552
	IL-6	Inverse variance weighted	3	0.00187315	0.000431083	1.00043	0.996765	0.817985	1.00411
		MR Egger	3	0.00730249	-0.00201423	0.997988	0.983805	0.828663	1.01237
		Weighted median	3	0.00225179	0.000811475	1.00081	0.996404	0.718571	1.00524
		Weighted mode	3	0.00256718	0.00109039	1.00109	0.996066	0.712355	1.00614
	GlycA	Inverse variance weighted	3	0.000917532	0.00208053	1.00208	1.00028	0.0233578	1.00389
		MR Egger	3	0.00229919	0.00486476	1.00488	1.00036	0.281071	1.00942
		Weighted median	3	0.00113543	0.00271073	1.00271	1.00049	0.0169676	1.00495
		Weighted mode	3	0.00161937	0.00307564	1.00308	0.999902	0.197928	1.00627
			Note.
			1We report the IVW results in the main text.
			2Indicates results after removing confounders for obesity-related traits

## Sheet: S4 Table
			S4 Table:Mendelian randomisation analysis results for inflammation on PA
		Two Sample Mendelian Randomisation Tests1								Heterogeneity tests2			Test for directional horizontal pleiotropy3			MR Steiger directionality test that the exposure is upstream of the outcome4		outliers SNP
Exposure	Outcome	method	nsnp	se	b	or	or_lci95	pval	or_uci95	Q	Q_df	Q_pval	egger_intercept	se	pval	steiger_pval	correct_causal_direction
IL-8	Number of days/week of moderate physical activity 10+ minutes || id:ukb-b-4710	Inverse variance weighted	4	0.0641557	-0.0483042	0.952844	0.840255	0.451497	1.08052
		MR Egger	4	0.278489	-0.103334	0.901825	0.522478	0.746215	1.5566
		Weighted median	4	0.0577666	-0.111938	0.8941	0.798388	0.052652	1.00129
		Weighted mode	4	0.0650948	-0.114085	0.892182	0.785315	0.177959	1.01359
IL-8	Number of days/week of vigorous physical activity 10+ minutes || id:ukb-b-151	Inverse variance weighted (multiplicative random effects)	4	0.0802805	-0.0816764	0.92157	0.787394	0.308969	1.07861
		MR Egger	4	0.34181	0.0318238	1.03234	0.528283	0.934308	2.01732
		Weighted median	4	0.0501379	-0.11872	0.888057	0.804938	0.0178909	0.979758
		Weighted mode	4	0.0572365	-0.127706	0.880112	0.786714	0.111871	0.984597
IL-8	Time spent doing light physical activity || id:ukb-b-8865	Inverse variance weighted	4	4.94606	2.65509	14.2262	0.000876831	0.5914	230814
		MR Egger	4	20.5372	12.219	202608	6.68e-13	0.612213	6.14e+22
		Weighted median	4	5.60974	-2.90605	0.0546911	9.18e-07	0.604432	3258.52
		Weighted mode	4	6.62671	-3.56194	0.0283837	6.49e-08	0.628226	12411.8
IL-8	Time spent doing moderate physical activity || id:ukb-b-2115	Inverse variance weighted	4	0.0904297	0.00446322	1.00447	0.841324	0.960636	1.19926
		MR Egger	4	0.307745	0.344948	1.41192	0.772415	0.378854	2.58088
		Weighted median	4	0.100096	-0.0543235	0.947126	0.778402	0.587327	1.15242
		Weighted mode	4	0.145852	-0.113614	0.892602	0.670666	0.492796	1.18798
IL-8	Time spent doing vigorous physical activity || id:ukb-b-13702	Inverse variance weighted	4	0.0704029	-0.00462439	0.995386	0.867089	0.947629	1.14267
		MR Egger	4	0.252326	0.170207	1.18555	0.722995	0.569486	1.94404
		Weighted median	4	0.0817554	-0.0314	0.969088	0.825604	0.700925	1.13751
		Weighted mode	4	0.102296	-0.0462118	0.95484	0.781366	0.682113	1.16683
IL-8	Types of physical activity in last 4 weeks: Heavy DIY (eg: weeding, lawn mowing, carpentry, digging) || id:ukb-b-13184	Inverse variance weighted	4	0.0091949	0.000703612	1.0007	0.982831	0.939004	1.0189
		MR Egger	4	0.0329195	0.040668	1.04151	0.976428	0.342117	1.11092
		Weighted median	4	0.0111244	7.42e-06	1.00001	0.978439	0.999468	1.02205
		Weighted mode	4	0.0146507	0.00154288	1.00154	0.973193	0.922775	1.03072
IL-8	Types of physical activity in last 4 weeks: Light DIY (eg: pruning, watering the lawn) || id:ukb-b-11495	Inverse variance weighted	4	0.01467	-0.00457424	0.995436	0.967222	0.755186	1.02447
		MR Egger	4	0.0339203	0.0792735	1.0825	1.01287	0.144449	1.15692
		Weighted median	4	0.0123763	-0.00371902	0.996288	0.972411	0.7638	1.02075
		Weighted mode	4	0.0161667	-0.00262424	0.997379	0.966271	0.881368	1.02949
IL-8	Types of physical activity in last 4 weeks: None of the above || id:ukb-b-15869	Inverse variance weighted	4	0.00517995	0.00423713	1.00425	0.994102	0.413365	1.01449
		MR Egger	4	0.0187726	-0.0131252	0.986961	0.951306	0.556816	1.02395
		Weighted median	4	0.00552182	0.00246419	1.00247	0.991676	0.655407	1.01338
		Weighted mode	4	0.00674701	0.00185927	1.00186	0.988699	0.80077	1.0152
IL-8	Types of physical activity in last 4 weeks: Other exercises (eg: swimming, cycling, keep fit, bowling) || id:ukb-b-8764	Inverse variance weighted	4	0.0129087	-0.0343635	0.96622	0.942081	0.00776655	0.990978
		MR Egger	4	0.0339964	0.0369326	1.03762	0.970736	0.390814	1.10912
		Weighted median	4	0.0126101	-0.0344984	0.96609	0.942505	0.00622316	0.990265
		Weighted mode	4	0.0165013	-0.0363714	0.964282	0.933594	0.114725	0.995979
IL-8	Types of physical activity in last 4 weeks: Strenuous sports || id:ukb-b-7663	Inverse variance weighted	4	0.00927464	-0.0138714	0.986224	0.968458	0.134752	1.00432
		MR Egger	4	0.0312432	0.0214773	1.02171	0.961021	0.562829	1.08623
		Weighted median	4	0.00774296	-0.00722686	0.992799	0.977846	0.350641	1.00798
		Weighted mode	4	0.00776295	-0.0048494	0.995162	0.980135	0.576463	1.01042
IL-8	Types of physical activity in last 4 weeks: Walking for pleasure (not as a means of transport) || id:ukb-b-7337	Inverse variance weighted	4	0.00865178	-0.00593797	0.99408	0.977365	0.492505	1.01108
		MR Egger	4	0.0371427	0.00453685	1.00455	0.934015	0.91395	1.08041
		Weighted median	4	0.0103689	0.00213227	1.00213	0.981974	0.837071	1.02271
		Weighted mode	4	0.012234	0.00336	1.00337	0.979592	0.801417	1.02772
CRP	Number of days/week of moderate physical activity 10+ minutes || id:ukb-b-4710	Inverse variance weighted (multiplicative random effects)	240	0.0175849	-0.0946815	0.909663	0.878844	7.27e-08	0.941562
		MR Egger	240	0.0286191	-0.0839736	0.919456	0.8693	0.00367132	0.972505
		Weighted median	240	0.0235029	-0.0908216	0.913181	0.872068	0.000111422	0.956231
		Weighted mode	240	0.0236085	-0.0984971	0.906198	0.865222	4.23e-05	0.949116
CRP2	Number of days/week of moderate physical activity 10+ minutes || id:ukb-b-4710	Inverse variance weighted (multiplicative random effects)	160	0.0192524	-0.0799814	0.923134	0.888948	3.26192e-05	0.958633	192.983	159	0.0342707
		MR Egger	160	0.0328692	-0.0300484	0.970399	0.909853	0.362016	1.03497	188.818	158	0.0475405	-0.00169837	0.000909764	0.0637794	0	TRUE
		Weighted median	160	0.0281326	-0.0673223	0.934894	0.884739	0.0167097	0.987892
		Weighted mode	160	0.0271456	-0.0758306	0.926973	0.878942	0.00585552	0.977629
		MRPRESSO	160	0.0192524	-0.0799814	0.923134	0.888948	5.31091e-05	0.958633
CRP	Number of days/week of vigorous physical activity 10+ minutes || id:ukb-b-151	Inverse variance weighted (multiplicative random effects)	239	0.0158916	-0.0750668	0.927682	0.899232	2.32e-06	0.957031
		MR Egger	239	0.0265091	-0.0380948	0.962622	0.913883	0.152023	1.01396
		Weighted median	239	0.0206948	-0.0526399	0.948722	0.91101	0.0109709	0.987995
		Weighted mode	239	0.0218335	-0.0502916	0.950952	0.911116	0.0221182	0.99253
CRP2	Number of days/week of vigorous physical activity 10+ minutes || id:ukb-b-151	Inverse variance weighted (multiplicative random effects)	160	0.0178405	-0.0529814	0.948398	0.915808	0.00298071	0.982147
		MR Egger	160	0.0304895	-0.00901546	0.991025	0.933537	0.767855	1.05205
		Weighted median	160	0.0238315	-0.0175469	0.982606	0.937764	0.461553	1.02959
		Weighted mode	160	0.0237809	-0.0171306	0.983015	0.938248	0.472365	1.02992
CRP	Time spent doing light physical activity || id:ukb-b-8865	Inverse variance weighted	235	1.34891	-0.42056	0.656679	0.0466809	0.755209	9.23778
		MR Egger	235	2.194	-1.41939	0.241862	0.0032809	0.518308	17.8296
		Weighted median	235	2.13767	-0.19273	0.824705	0.0124932	0.928161	54.4405
		Weighted mode	235	2.32579	-1.29705	0.273337	0.00286382	0.577595	26.0886
CRP	Time spent doing moderate physical activity || id:ukb-b-2115	Inverse variance weighted	237	0.0244043	-0.0196503	0.980542	0.934744	0.420704	1.02858
		MR Egger	237	0.0397571	-0.00797987	0.992052	0.917683	0.841095	1.07245
		Weighted median	237	0.0408944	-0.0205448	0.979665	0.904206	0.615397	1.06142
		Weighted mode	237	0.0442539	0.0188322	1.01901	0.934349	0.670824	1.11134
CRP	Time spent doing vigorous physical activity || id:ukb-b-13702	Inverse variance weighted	237	0.0217825	-0.0583487	0.943321	0.903895	0.00739087	0.984467
		MR Egger	237	0.0354447	-0.0500721	0.951161	0.887325	0.159073	1.01959
		Weighted median	237	0.0356169	-0.0312061	0.969276	0.903919	0.380943	1.03936
		Weighted mode	237	0.0355324	-0.0375316	0.963164	0.898368	0.291928	1.03263
CRP2	Time spent doing vigorous physical activity || id:ukb-b-13702	Inverse variance weighted	158	0.0271427	-0.0734079	0.929222	0.881079	0.00684032	0.979995
		MR Egger	158	0.0467438	-0.0274115	0.972961	0.887782	0.55844	1.06631
		Weighted median	158	0.0434704	-0.0577746	0.943863	0.866774	0.183829	1.02781
		Weighted mode	158	0.0437026	-0.0331271	0.967416	0.887999	0.449579	1.05393
CRP	Types of physical activity in last 4 weeks: Heavy DIY (eg: weeding, lawn mowing, carpentry, digging) || id:ukb-b-13184	Inverse variance weighted (multiplicative random effects)	240	0.00357638	-0.0169753	0.983168	0.9763	2.07e-06	0.990084
		MR Egger	240	0.00578354	-0.00849025	0.991546	0.980369	0.143424	1.00285
		Weighted median	240	0.00470952	-0.0124368	0.98764	0.978566	0.00827129	0.996799
		Weighted mode	240	0.00507878	-0.00929662	0.990746	0.980933	0.0684232	1.00066
CRP2	Types of physical activity in last 4 weeks: Heavy DIY (eg: weeding, lawn mowing, carpentry, digging) || id:ukb-b-13184	Inverse variance weighted (multiplicative random effects)	159	0.00415469	-0.0116932	0.988375	0.980359	0.00488587	0.996456
		MR Egger	159	0.00712307	-0.00295138	0.997053	0.98323	0.679189	1.01107
		Weighted median	159	0.00576844	-0.00875698	0.991281	0.980137	0.128993	1.00255
		Weighted mode	159	0.00563335	-0.00515201	0.994861	0.983937	0.361819	1.00591
CRP	Types of physical activity in last 4 weeks: Light DIY (eg: pruning, watering the lawn) || id:ukb-b-11495	Inverse variance weighted (multiplicative random effects)	239	0.0040013	-0.0124035	0.987673	0.979958	0.00193617	0.995449
		MR Egger	239	0.00648109	-0.0051951	0.994818	0.982261	0.4236	1.00754
		Weighted median	239	0.00519695	-0.0136005	0.986492	0.976494	0.00887038	0.996591
		Weighted mode	239	0.0052314	-0.00687154	0.993152	0.983021	0.190274	1.00339
CRP2	Types of physical activity in last 4 weeks: Light DIY (eg: pruning, watering the lawn) || id:ukb-b-11495	Inverse variance weighted (multiplicative random effects)	163	0.00454451	-0.00828537	0.991749	0.982954	0.0682789	1.00062
		MR Egger	163	0.00783582	-0.00961439	0.990432	0.975337	0.221622	1.00576
		Weighted median	163	0.00651053	-0.0133406	0.986748	0.974237	0.0404548	0.99942
		Weighted mode	163	0.00644626	-0.00806302	0.991969	0.979515	0.212809	1.00458
CRP	Types of physical activity in last 4 weeks: None of the above || id:ukb-b-15869	Inverse variance weighted (multiplicative random effects)	238	0.00187232	0.00791877	1.00795	1.00426	2.34e-05	1.01166
		MR Egger	238	0.0029552	-0.00108919	0.998911	0.993142	0.712782	1.00471
		Weighted median	238	0.0025444	0.00415033	1.00416	0.999164	0.102855	1.00918
		Weighted mode	238	0.002614	0.00305744	1.00306	0.997936	0.243321	1.00821
CRP	Types of physical activity in last 4 weeks: Other exercises (eg: swimming, cycling, keep fit, bowling) || id:ukb-b-8764	Inverse variance weighted (multiplicative random effects)	238	0.00430131	-0.0115498	0.988517	0.980218	0.00724911	0.996886
		MR Egger	238	0.00672967	0.010962	1.01102	0.997774	0.104666	1.02445
		Weighted median	238	0.00576936	-0.00456533	0.995445	0.984252	0.428765	1.00677
		Weighted mode	238	0.00662993	-0.00150609	0.998495	0.985604	0.820491	1.01155
CRP	Types of physical activity in last 4 weeks: Strenuous sports || id:ukb-b-7663	Inverse variance weighted (multiplicative random effects)	239	0.00209619	-0.00595748	0.99406	0.989984	0.00448244	0.998153
		MR Egger	239	0.00335255	0.00179428	1.0018	0.995235	0.593013	1.0084
		Weighted median	239	0.00300138	-0.00147009	0.998531	0.992674	0.624272	1.00442
		Weighted mode	239	0.00297233	0.00170541	1.00171	0.995888	0.56667	1.00756
CRP	Types of physical activity in last 4 weeks: Walking for pleasure (not as a means of transport) || id:ukb-b-7337	Inverse variance weighted (multiplicative random effects)	236	0.00367818	-0.0129157	0.987167	0.980076	0.000445711	0.99431
		MR Egger	236	0.00590306	-0.00296901	0.997035	0.985566	0.615465	1.00864
		Weighted median	236	0.00481175	-0.00366749	0.996339	0.986987	0.445944	1.00578
		Weighted mode	236	0.00496561	-0.00380451	0.996203	0.986554	0.444343	1.00595
CRP2	Types of physical activity in last 4 weeks: Walking for pleasure (not as a means of transport) || id:ukb-b-7337	Inverse variance weighted (multiplicative random effects)	159	0.00423326	-0.00496731	0.995045	0.986823	0.240635	1.00334
		MR Egger	159	0.0072408	0.00349637	1.0035	0.989361	0.62986	1.01785
		Weighted median	159	0.0056525	-0.0006757	0.999325	0.988314	0.904848	1.01046
		Weighted mode	159	0.00528182	0.00169534	1.0017	0.99138	0.748652	1.01212
IL-6R	Number of days/week of moderate physical activity 10+ minutes || id:ukb-b-4710	Inverse variance weighted (multiplicative random effects)	21	0.0109193	0.0100894	1.01014	0.988751	0.35549	1.03199
		MR Egger	21	0.0169296	0.0266385	1.027	0.993478	0.13211	1.06165
		Weighted median	21	0.0137661	0.0202182	1.02042	0.99326	0.141915	1.04833
		Weighted mode	21	0.0120741	0.0047374	1.00475	0.98125	0.698941	1.02881
IL-6R	Number of days/week of vigorous physical activity 10+ minutes || id:ukb-b-151	Inverse variance weighted	21	0.00714906	0.0159542	1.01608	1.00194	0.0256385	1.03042
		MR Egger	21	0.0111532	0.0259483	1.02629	1.0041	0.0312053	1.04897
		Weighted median	21	0.00940909	0.00537979	1.00539	0.987023	0.567481	1.02411
		Weighted mode	21	0.00863014	0.00616897	1.00619	0.989311	0.482983	1.02335
IL-6R2	Number of days/week of vigorous physical activity 10+ minutes || id:ukb-b-151	Inverse variance weighted	20	0.00704061	0.0169485	1.01709	1.00315	0.0160733	1.03123
		MR Egger	20	0.0135693	0.0138205	1.01392	0.987306	0.32193	1.04124
		Weighted median	20	0.00914806	0.0054527	1.00547	0.9876	0.551142	1.02366
		Weighted mode	20	0.00854702	0.00530595	1.00532	0.988619	0.542111	1.0223
IL-6R	Time spent doing light physical activity || id:ukb-b-8865	Inverse variance weighted	21	0.807052	-0.498538	0.607418	0.124885	0.536755	2.95436
		MR Egger	21	1.26993	0.0216223	1.02186	0.0848009	0.986593	12.3135
		Weighted median	21	1.01	-0.877648	0.41576	0.0574262	0.384872	3.01006
		Weighted mode	21	0.947268	-0.682654	0.505274	0.0789217	0.47946	3.23488
IL-6R	Time spent doing moderate physical activity || id:ukb-b-2115	Inverse variance weighted	21	0.0148577	0.0105879	1.01064	0.981638	0.476078	1.04051
		MR Egger	21	0.0229622	0.0444999	1.0455	0.999494	0.0676331	1.09363
		Weighted median	21	0.0201144	0.0249129	1.02523	0.985593	0.215508	1.06645
		Weighted mode	21	0.0175312	0.0121374	1.01221	0.978021	0.496689	1.0476
IL-6R	Time spent doing vigorous physical activity || id:ukb-b-13702	Inverse variance weighted	21	0.0130436	0.0131102	1.0132	0.987622	0.314847	1.03943
		MR Egger	21	0.020525	0.0284961	1.02891	0.988336	0.181092	1.07114
		Weighted median	21	0.0166937	0.0118259	1.0119	0.979323	0.478694	1.04555
		Weighted mode	21	0.0164823	0.0130895	1.01318	0.980968	0.436428	1.04644
IL-6R	Types of physical activity in last 4 weeks: Heavy DIY (eg: weeding, lawn mowing, carpentry, digging) || id:ukb-b-13184	Inverse variance weighted	21	0.00171619	0.00234706	1.00235	0.998984	0.171437	1.00573
		MR Egger	21	0.00268786	0.00602771	1.00605	1.00076	0.0370484	1.01136
		Weighted median	21	0.00225394	0.00342374	1.00343	0.999007	0.128763	1.00787
		Weighted mode	21	0.00209383	0.00378159	1.00379	0.999678	0.0859825	1.00792
IL-6R	Types of physical activity in last 4 weeks: Light DIY (eg: pruning, watering the lawn) || id:ukb-b-11495	Inverse variance weighted	21	0.00177169	0.00240612	1.00241	0.998934	0.174434	1.0059
		MR Egger	21	0.00276971	0.00580847	1.00583	1.00038	0.0495946	1.0113
		Weighted median	21	0.00226113	0.00189629	1.0019	0.997468	0.401667	1.00635
		Weighted mode	21	0.00206439	0.00193411	1.00194	0.99789	0.35999	1.006
IL-6R	Types of physical activity in last 4 weeks: None of the above || id:ukb-b-15869	Inverse variance weighted (multiplicative random effects)	15	0.00132348	0.000625751	1.00063	0.998034	0.636351	1.00322
		MR Egger	15	0.00204674	-0.000757007	0.999243	0.995243	0.717442	1.00326
		Weighted median	15	0.00117965	0.000600116	1.0006	0.998289	0.610947	1.00292
		Weighted mode	15	0.00103412	0.000792111	1.00079	0.998766	0.45641	1.00282
IL-6R	Types of physical activity in last 4 weeks: Other exercises (eg: swimming, cycling, keep fit, bowling) || id:ukb-b-8764	Inverse variance weighted (multiplicative random effects)	21	0.00226248	0.000394688	1.00039	0.995968	0.861513	1.00484
		MR Egger	21	0.00358566	-0.00195509	0.998047	0.991057	0.591924	1.00509
		Weighted median	21	0.00234356	-0.00119479	0.998806	0.994229	0.610178	1.0034
		Weighted mode	21	0.00202799	-0.00206464	0.997937	0.993979	0.320803	1.00191
IL-6R	Types of physical activity in last 4 weeks: Strenuous sports || id:ukb-b-7663	Inverse variance weighted (multiplicative random effects)	21	0.00136614	0.000348483	1.00035	0.997674	0.798658	1.00303
		MR Egger	21	0.00214692	0.0020488	1.00205	0.997843	0.351919	1.00628
		Weighted median	21	0.00149692	-0.000719323	0.999281	0.996353	0.630847	1.00222
		Weighted mode	21	0.0013007	-0.00101422	0.998986	0.996443	0.444668	1.00154
IL-6R	Types of physical activity in last 4 weeks: Walking for pleasure (not as a means of transport) || id:ukb-b-7337	Inverse variance weighted	21	0.00165685	-0.00112365	0.998877	0.995638	0.497656	1.00213
		MR Egger	21	0.00251974	0.00190015	1.0019	0.996966	0.46003	1.00686
		Weighted median	21	0.00211902	-0.00234103	0.997662	0.993527	0.269257	1.00181
		Weighted mode	21	0.00206259	-0.00214218	0.99786	0.993834	0.31139	1.0019
sIL-6R	Number of days/week of moderate physical activity 10+ minutes || id:ukb-b-4710	Inverse variance weighted	20	0.0148186	0.0068563	1.00688	0.978056	0.643593	1.03655
		MR Egger	20	0.0228601	-0.0209119	0.979305	0.936395	0.372402	1.02418
		Weighted median	20	0.0181357	0.00596374	1.00598	0.970851	0.742277	1.04238
		Weighted mode	20	0.0171063	-0.00396775	0.99604	0.963198	0.819059	1.03
sIL-6R	Number of days/week of vigorous physical activity 10+ minutes || id:ukb-b-151	Inverse variance weighted	20	0.0100063	0.0141428	1.01424	0.994545	0.157541	1.03433
		MR Egger	20	0.0160041	0.0144538	1.01456	0.983228	0.378385	1.04689
		Weighted median	20	0.0155117	0.00215568	1.00216	0.972148	0.889473	1.03309
		Weighted mode	20	0.0150476	-0.00779392	0.992236	0.963399	0.610472	1.02194
sIL-6R	Time spent doing light physical activity || id:ukb-b-8865	Inverse variance weighted	20	1.25632	-0.512294	0.59912	0.0510641	0.683439	7.02929
		MR Egger	20	2.0632	-0.754514	0.470239	0.00824312	0.71885	26.8254
		Weighted median	20	1.56944	-1.06729	0.343938	0.0158689	0.496473	7.45439
		Weighted mode	20	1.53691	-1.09936	0.333085	0.01638	0.483118	6.77322
sIL-6R	Time spent doing moderate physical activity || id:ukb-b-2115	Inverse variance weighted	20	0.0208004	-0.024962	0.975347	0.936383	0.230112	1.01593
		MR Egger	20	0.0332692	-0.0456867	0.955341	0.895033	0.186542	1.01971
		Weighted median	20	0.0279451	-0.038511	0.962221	0.910935	0.168174	1.01639
		Weighted mode	20	0.0302038	-0.024417	0.975879	0.919784	0.428861	1.03539
sIL-6R	Time spent doing vigorous physical activity || id:ukb-b-13702	Inverse variance weighted	20	0.0185924	-0.0241206	0.976168	0.941236	0.194516	1.0124
		MR Egger	20	0.0297377	-0.0330931	0.967448	0.912672	0.280422	1.02551
		Weighted median	20	0.0244276	-0.0444627	0.956511	0.911794	0.0687313	1.00342
		Weighted mode	20	0.0270223	-0.0423687	0.958516	0.909071	0.133405	1.01065
sIL-6R	Types of physical activity in last 4 weeks: Heavy DIY (eg: weeding, lawn mowing, carpentry, digging) || id:ukb-b-13184	Inverse variance weighted (multiplicative random effects)	20	0.0033281	-0.0053129	0.994701	0.988234	0.110404	1.00121
		MR Egger	20	0.00543806	-0.00723376	0.992792	0.982267	0.200058	1.00343
		Weighted median	20	0.00385904	-0.000362378	0.999638	0.992105	0.925186	1.00723
		Weighted mode	20	0.00367499	-0.00542243	0.994592	0.987454	0.156459	1.00178
sIL-6R	Types of physical activity in last 4 weeks: Light DIY (eg: pruning, watering the lawn) || id:ukb-b-11495	Inverse variance weighted (multiplicative random effects)	20	0.00319387	-0.001238	0.998763	0.99253	0.698299	1.00503
		MR Egger	20	0.00523745	-0.00235917	0.997644	0.987455	0.657769	1.00794
		Weighted median	20	0.00371634	-0.00557753	0.994438	0.987221	0.133404	1.00171
		Weighted mode	20	0.00341038	-0.00509152	0.994921	0.988293	0.151871	1.00159
sIL-6R	Types of physical activity in last 4 weeks: None of the above || id:ukb-b-15869	Inverse variance weighted	15	0.0012869	0.000367726	1.00037	0.997848	0.775073	1.00289
		MR Egger	15	0.00207413	0.000296349	1.0003	0.996238	0.888577	1.00437
		Weighted median	15	0.00167362	-0.000762031	0.999238	0.995966	0.648879	1.00252
		Weighted mode	15	0.00161911	-0.000595529	0.999405	0.996238	0.718515	1.00258
sIL-6R	Types of physical activity in last 4 weeks: Other exercises (eg: swimming, cycling, keep fit, bowling) || id:ukb-b-8764	Inverse variance weighted	20	0.00308812	-0.00330023	0.996705	0.990691	0.285211	1.00276
		MR Egger	20	0.00502731	-0.00101211	0.998988	0.989193	0.842704	1.00888
		Weighted median	20	0.00397087	-0.00768025	0.992349	0.984656	0.0530953	1.0001
		Weighted mode	20	0.00492786	-0.00721977	0.992806	0.983263	0.159248	1.00244
sIL-6R	Types of physical activity in last 4 weeks: Strenuous sports || id:ukb-b-7663	Inverse variance weighted	19	0.00153165	0.000780311	1.00078	0.997781	0.610431	1.00379
		MR Egger	19	0.00244592	0.00135504	1.00136	0.996567	0.586792	1.00617
		Weighted median	19	0.00217695	-0.00096859	0.999032	0.994778	0.65637	1.0033
		Weighted mode	19	0.00238219	-0.000611494	0.999389	0.994733	0.800326	1.00407
sIL-6R	Types of physical activity in last 4 weeks: Walking for pleasure (not as a means of transport) || id:ukb-b-7337	Inverse variance weighted	20	0.00227195	0.00146106	1.00146	0.997013	0.520168	1.00593
		MR Egger	20	0.00372953	0.000896345	1.0009	0.993607	0.812785	1.00824
		Weighted median	20	0.00300355	0.00212653	1.00213	0.996247	0.478941	1.00805
		Weighted mode	20	0.00285965	0.000823047	1.00082	0.99523	0.776605	1.00645
GlycA	Number of days/week of moderate physical activity 10+ minutes || id:ukb-b-4710	Inverse variance weighted (multiplicative random effects)	48	0.0205409	-0.0187432	0.981431	0.942704	0.361515	1.02175
		MR Egger	48	0.0339466	0.029843	1.03029	0.963973	0.383908	1.10118
		Weighted median	48	0.0264811	-0.00614316	0.993876	0.943606	0.816551	1.04682
		Weighted mode	48	0.0245527	0.00849151	1.00853	0.961143	0.731	1.05825
GlycA	Number of days/week of vigorous physical activity 10+ minutes || id:ukb-b-151	Inverse variance weighted	48	0.0144264	-0.00781356	0.992217	0.964554	0.588083	1.02067
		MR Egger	48	0.0243807	0.00793259	1.00796	0.96093	0.746381	1.0573
		Weighted median	48	0.0244248	-0.0153931	0.984725	0.938694	0.528546	1.03301
		Weighted mode	48	0.0286919	-0.0308235	0.969647	0.916622	0.288176	1.02574
GlycA	Time spent doing light physical activity || id:ukb-b-8865	Inverse variance weighted	48	1.65791	0.533792	1.70539	0.0661575	0.747478	43.961
		MR Egger	48	2.79673	-0.578805	0.560568	0.00233348	0.836956	134.664
		Weighted median	48	2.48812	-0.223159	0.799988	0.00609756	0.928534	104.957
		Weighted mode	48	2.43684	0.900298	2.46034	0.0207354	0.71345	291.929
GlycA	Time spent doing moderate physical activity || id:ukb-b-2115	Inverse variance weighted	48	0.0315201	0.0101759	1.01023	0.949705	0.746817	1.07461
		MR Egger	48	0.0537443	0.012609	1.01269	0.91144	0.815552	1.12519
		Weighted median	48	0.0456004	0.0357636	1.03641	0.947799	0.432875	1.13331
		Weighted mode	48	0.0443943	0.0201412	1.02035	0.935315	0.652141	1.11311
GlycA	Time spent doing vigorous physical activity || id:ukb-b-13702	Inverse variance weighted	48	0.0267963	0.0196293	1.01982	0.967644	0.46384	1.07482
		MR Egger	48	0.0452027	0.0432819	1.04423	0.955696	0.343317	1.14097
		Weighted median	48	0.0397209	0.0142952	1.0144	0.93842	0.718928	1.09653
		Weighted mode	48	0.0450224	-0.0354236	0.965197	0.883674	0.435349	1.05424
GlycA	Types of physical activity in last 4 weeks: Heavy DIY (eg: weeding, lawn mowing, carpentry, digging) || id:ukb-b-13184	Inverse variance weighted (multiplicative random effects)	47	0.00494607	0.00325204	1.00326	0.993578	0.510859	1.01303
		MR Egger	47	0.00842999	0.00837333	1.00841	0.991884	0.325885	1.02521
		Weighted median	47	0.00621297	0.00250383	1.00251	0.990373	0.686948	1.01479
		Weighted mode	47	0.00590498	0.00709252	1.00712	0.995529	0.235858	1.01884
GlycA	Types of physical activity in last 4 weeks: Light DIY (eg: pruning, watering the lawn) || id:ukb-b-11495	Inverse variance weighted (multiplicative random effects)	48	0.00478027	-0.00584284	0.994174	0.984903	0.221601	1.00353
		MR Egger	48	0.00782626	0.00691964	1.00694	0.991616	0.38121	1.02251
		Weighted median	48	0.00545001	-0.0056767	0.994339	0.983774	0.2976	1.00502
		Weighted mode	48	0.00530986	-0.00285481	0.997149	0.986825	0.59336	1.00758
GlycA	Types of physical activity in last 4 weeks: None of the above || id:ukb-b-15869	Inverse variance weighted (multiplicative random effects)	47	0.00211322	0.00237272	1.00238	0.998232	0.261524	1.00654
		MR Egger	47	0.00342602	-0.00384658	0.996161	0.989494	0.267497	1.00287
		Weighted median	47	0.00304995	-0.0030473	0.996957	0.991015	0.317731	1.00293
		Weighted mode	47	0.00315747	-0.00409723	0.995911	0.989767	0.200885	1.00209
GlycA	Types of physical activity in last 4 weeks: Other exercises (eg: swimming, cycling, keep fit, bowling) || id:ukb-b-8764	Inverse variance weighted (multiplicative random effects)	47	0.0046813	-0.00163654	0.998365	0.989246	0.726646	1.00757
		MR Egger	47	0.00787072	0.00636574	1.00639	0.99098	0.422893	1.02203
		Weighted median	47	0.00609571	0.0021915	1.00219	0.990291	0.71921	1.01424
		Weighted mode	47	0.005734	0.00446482	1.00447	0.993249	0.440169	1.01583
GlycA	Types of physical activity in last 4 weeks: Strenuous sports || id:ukb-b-7663	Inverse variance weighted (multiplicative random effects)	48	0.00293699	-0.00102114	0.998979	0.993245	0.728079	1.00475
		MR Egger	48	0.00496143	0.00307433	1.00308	0.993372	0.538547	1.01288
		Weighted median	48	0.00410234	-0.000649895	0.99935	0.991347	0.874125	1.00742
		Weighted mode	48	0.00396829	0.00287639	1.00288	0.995111	0.47214	1.01071
GlycA	Types of physical activity in last 4 weeks: Walking for pleasure (not as a means of transport) || id:ukb-b-7337	Inverse variance weighted (multiplicative random effects)	48	0.00431814	-0.00121144	0.998789	0.990372	0.779059	1.00728
		MR Egger	48	0.00724777	0.00631408	1.00633	0.992139	0.388183	1.02073
		Weighted median	48	0.00541055	-0.00310904	0.996896	0.98638	0.565545	1.00752
		Weighted mode	48	0.00623227	-0.00980246	0.990245	0.978223	0.12246	1.00242
			Note.
			1We report the IVW results in the main text.
			2Indicates results after removing confounders for obesity-related traits

## Sheet: S5 Table
			S5 Table:Mendelian randomisation analysis results for inflammation on SB
Exposure	Outcome	method	nsnp	se	b	or	or_lci95	pval	or_uci95
CRP	Computer use	Inverse variance weighted (multiplicative random effects)	260	0.00790067	0.00583567	1.00585	0.990397	0.460132	1.02155
		MR Egger	260	0.0129115	0.019825	1.02002	0.994533	0.125899	1.04617
		Weighted median	260	0.0104003	0.017431	1.01758	0.997051	0.0937376	1.03854
		Weighted mode	260	0.0097994	0.0155581	1.01568	0.996358	0.113584	1.03538
GlycA		Inverse variance weighted (multiplicative random effects)	58	0.00903273	-0.0154158	0.984702	0.967423	0.0878858	1.00229
		MR Egger	58	0.015593	-0.0299095	0.970533	0.94132	0.0601982	1.00065
		Weighted median	58	0.0123955	-0.0136563	0.986437	0.96276	0.270586	1.0107
		Weighted mode	58	0.0138192	-0.0326525	0.967875	0.942011	0.021571	0.994449
IL-6R		Inverse variance weighted (multiplicative random effects)	23	0.00508738	-0.00549696	0.994518	0.984651	0.279916	1.00448
		MR Egger	23	0.00823363	-0.00732948	0.992697	0.976806	0.38345	1.00885
		Weighted median	23	0.00468421	-0.0010576	0.998943	0.989814	0.821372	1.00816
		Weighted mode	23	0.00442191	-0.00216425	0.997838	0.989227	0.629376	1.00652
IL-8		Inverse variance weighted (multiplicative random effects)	5	0.0396382	-0.026714	0.97364	0.90086	0.500346	1.0523
		MR Egger	5	0.148214	-0.156045	0.85552	0.639835	0.369725	1.14391
		Weighted median	5	0.026279	-0.05948	0.942254	0.89495	0.0236107	0.992059
		Weighted mode	5	0.0295773	-0.0719852	0.930545	0.878133	0.0716868	0.986084
sIL-6R		Inverse variance weighted (multiplicative random effects)	20	0.00681721	-0.0104846	0.98957	0.976436	0.124057	1.00288
		MR Egger	20	0.0112026	-0.00945725	0.990587	0.969074	0.409637	1.01258
		Weighted median	20	0.00781898	-0.00984445	0.990204	0.975144	0.208013	1.0055
		Weighted mode	20	0.0074618	-0.00952318	0.990522	0.976141	0.217245	1.00511
CRP	Driving	Inverse variance weighted (multiplicative random effects)	264	0.00772803	0.00821396	1.00825	0.993091	0.287837	1.02364
		MR Egger	264	0.0125296	-0.0194565	0.980732	0.95694	0.121667	1.00511
		Weighted median	264	0.0110432	0.00075346	1.00075	0.979326	0.945604	1.02265
		Weighted mode	264	0.0124017	0.00257308	1.00258	0.9785	0.835797	1.02724
GlycA		Inverse variance weighted	58	0.0071069	0.0108108	1.01087	0.996886	0.128215	1.02505
		MR Egger	58	0.0122999	-0.00522425	0.994789	0.971094	0.672653	1.01906
		Weighted median	58	0.0101904	0.0162974	1.01643	0.996331	0.109756	1.03694
		Weighted mode	58	0.0119714	0.00943194	1.00948	0.986066	0.434035	1.03344
IL-6R		Inverse variance weighted (multiplicative random effects)	23	0.00574311	-0.00265412	0.997349	0.986186	0.643981	1.00864
		MR Egger	23	0.00920029	0.00241362	1.00242	0.984502	0.795615	1.02066
		Weighted median	23	0.00520123	0.0066938	1.00672	0.996506	0.198106	1.01703
		Weighted mode	23	0.00472248	0.00486857	1.00488	0.995622	0.313772	1.01422
IL-8		Inverse variance weighted	5	0.0195627	-0.0256027	0.974722	0.938056	0.190618	1.01282
		MR Egger	5	0.0714804	0.0397217	1.04052	0.904494	0.617168	1.19701
		Weighted median	5	0.0244706	-0.0240371	0.97625	0.930531	0.325961	1.02421
		Weighted mode	5	0.028298	-0.0230491	0.977214	0.92449	0.461064	1.03295
sIL-6R		Inverse variance weighted	20	0.00556268	0.0057792	1.0058	0.994889	0.29884	1.01682
		MR Egger	20	0.00898663	0.000181543	1.00018	0.982719	0.984105	1.01795
		Weighted median	20	0.00749695	0.00040795	1.00041	0.985815	0.956604	1.01522
		Weighted mode	20	0.00731732	0.00150846	1.00151	0.987249	0.838867	1.01598
CRP	Television watching	Inverse variance weighted (multiplicative random effects)	247	0.00950756	0.0392855	1.04007	1.02087	3.6e-05	1.05963
		MR Egger	247	0.0151708	0.00433494	1.00434	0.97492	0.775316	1.03466
		Weighted median	247	0.0115672	0.0196234	1.01982	0.996956	0.0897975	1.0432
		Weighted mode	247	0.0122998	0.0229656	1.02323	0.998859	0.0630699	1.0482
CRP2		Inverse variance weighted (multiplicative random effects)	176	0.0109125	0.0207946	1.02101	0.999406	0.0567045	1.04309
		MR Egger	176	0.0184933	-0.00287446	0.99713	0.961634	0.876661	1.03394
		Weighted median	176	0.0130846	-0.00226836	0.997734	0.972472	0.862368	1.02365
		Weighted mode	176	0.0118451	-0.00505553	0.994957	0.972124	0.670047	1.01833
GlycA		Inverse variance weighted (multiplicative random effects)	54	0.0109637	0.0144894	1.01459	0.993025	0.186311	1.03663
		MR Egger	54	0.0191434	0.00744499	1.00747	0.970372	0.698934	1.04599
		Weighted median	54	0.0127686	0.0268525	1.02722	1.00183	0.0354654	1.05325
		Weighted mode	54	0.0115275	0.0289967	1.02942	1.00642	0.0149552	1.05294
IL-6R		Inverse variance weighted	22	0.00372096	-0.00113061	0.99887	0.991612	0.761243	1.00618
		MR Egger	22	0.00584767	0.00130789	1.00131	0.989898	0.825291	1.01285
		Weighted median	22	0.0052695	-0.00108275	0.998918	0.988654	0.837202	1.00929
		Weighted mode	22	0.00471564	-0.00235773	0.997645	0.988467	0.622288	1.00691
IL-8		Inverse variance weighted	4	0.0211109	-0.00923982	0.990803	0.950642	0.661619	1.03266
		MR Egger	4	0.0883214	-0.141601	0.867967	0.73	0.250065	1.03201
		Weighted median	4	0.0258815	0.00313603	1.00314	0.953523	0.903557	1.05534
		Weighted mode	4	0.0302987	0.0133604	1.01345	0.955018	0.689089	1.07546
sIL-6R		Inverse variance weighted	20	0.00616023	-0.00670226	0.99332	0.981399	0.2766	1.00539
		MR Egger	20	0.00987342	-0.0141533	0.985946	0.96705	0.168866	1.00521
		Weighted median	20	0.0084062	-0.000967534	0.999033	0.982708	0.908368	1.01563
		Weighted mode	20	0.00990368	-0.00677801	0.993245	0.974151	0.50199	1.01271
			Note.
			1We report the IVW results in the main text.
			2Indicates results after removing confounders for obesity-related traits

## Sheet: S6 Table
S6 Table:147 genetic variants associated with television watching
	were identified from the GlycA dataset
	99 SNPs included 1 outlier SNP			57 SNPs were associated
	and 3 invalid variants			with obesity-related traits
	rs10054327			rs10041724
	rs10145592			rs10189857
	rs10234444			rs1022785
	rs1031423			rs10427502
	rs10737620			rs10876864
	rs10771746			rs111901094
	rs10772643			rs11245482
	rs10786658			rs1156541
	rs10874772			rs11689199
	rs10890123			rs12105701
	rs10932837			rs1243182
	rs10994943			rs12554512
	rs11020045			rs1278847
	rs11130793			rs13107325
	rs11201422			rs1421334
	rs11218575			rs1563908
	rs113584870			rs17207890
	rs114600294			rs17379561
	rs116175338			rs17789218
	rs11654952			rs2034768
	rs11657730			rs2173650
	rs11714337			rs2460
	rs11763734			rs262890
	rs11810109			rs2787374
	rs12272012			rs28457808
	rs12289262			rs28971796
	rs12476388			rs303753
	rs12491503			rs35574015
	rs12541615			rs3796386
	rs12725114			rs4382592
	rs13029509			rs4675246
	rs138256022			rs4973576
	rs141184308			rs56103247
	rs142710267			rs56858768
	rs150399729			rs62151809
	rs17512836			rs62490165
	rs17727474			rs6472942
	rs1889778			rs6551301
	rs2045147			rs6673341
	rs2073869			rs6754968
	rs2164744			rs6797840
	rs2184364			rs6825241
	rs2447098			rs6850494
	rs2584597			rs6973656
	rs2616830			rs6996198
	rs2717559			rs71658797
	rs34864022			rs7184800
	rs374722			rs7189927
	rs3754970			rs7248205
	rs405797			rs72781699
	rs42210			rs72834698
	rs4334769			rs749671
	rs4435081			rs7865801
	rs4523073			rs801733
	rs457335			rs8043253
	rs4577309			rs8756
	rs4775373			rs9471333
	rs4810315
	rs4845364
	rs4937842
	rs4950109
	rs55700114
	rs55909997
	rs56291505
	rs57585211
	rs6131281
	rs6141814
	rs62379379
	rs62641636
	rs66852340
	rs6721975
	rs7089973
	rs7157001
	rs72723237
	rs72828890
	rs7564130
	rs7693082
	rs7693703
	rs7716447
	rs7991062
	rs9362612
	rs9563168
	rs9569734
	rs9718104
	rs973734
	rs9834970
	rs984409
	rs9867121
	rs9902312
	rs9964724
	Outlier SNP
	Invalid variants

## Sheet: S7 Table
S7 Table:Details of the instrument variables for Television watching on GlycA included in MR analysis
SNP	effect_allele.exposure	other_allele.exposure	pval	se	beta	eaf	samplesize	F statistics	FMean
rs11654952	T	G	4.3e-08	0.00313587	-0.0171839	0.861375	408815	28.8312	38.4348
rs11201422	T	C	3.4e-08	0.00229902	0.0126882	0.668794	408815	29.1592	38.4348
rs10890123	C	T	3.3e-08	0.0025712	0.0142118	0.770249	408815	29.2262	38.4348
rs4810315	G	A	2.7e-08	0.00230486	-0.0128121	0.668214	408815	29.7578	38.4348
rs4435081	C	T	2.3e-08	0.00216745	0.0121101	0.529508	408815	29.8749	38.4348
rs12476388	C	T	2.1e-08	0.00237409	0.0133031	0.708552	408815	29.8831	38.4348
rs4334769	G	T	2.1e-08	0.00216621	0.0121315	0.473922	408815	30.0035	38.4348
rs10234444	G	A	2.9e-08	0.00286457	0.0158909	0.823392	408815	30.0262	38.4348
rs56291505	A	G	2.2e-08	0.00241334	-0.0135002	0.719723	408815	30.0621	38.4348
rs12272012	G	C	1.9e-08	0.00525808	-0.0295782	0.955687	408815	30.2954	38.4348
rs12289262	C	T	2e-08	0.00244533	-0.0137276	0.730942	408815	30.3043	38.4348
rs7157001	A	G	2.3e-08	0.00249846	-0.0139661	0.743872	408815	30.3873	38.4348
rs12725114	G	A	1.6e-08	0.00271147	0.015309	0.802003	408815	30.4309	38.4348
rs11020045	A	C	1.6e-08	0.00230152	-0.0129952	0.669012	408815	30.5773	38.4348
rs9362612	T	A	1.5e-08	0.00219522	0.0124319	0.586022	408815	30.6587	38.4348
rs973734	C	A	1.5e-08	0.00301339	0.0170761	0.151603	408815	30.667	38.4348
rs116175338	G	T	1.4e-08	0.00251427	-0.0142616	0.753708	408815	30.8729	38.4348
rs4937842	G	C	1.4e-08	0.00225644	-0.0128044	0.633634	408815	31.1215	38.4348
rs2717559	A	G	1.5e-08	0.00219436	0.0124298	0.55928	408815	31.1392	38.4348
rs1889778	C	T	9.6e-09	0.00216679	0.0124324	0.53607	408815	31.432	38.4348
rs11657730	C	T	1.1e-08	0.00226497	0.0129477	0.636776	408815	31.7055	38.4348
rs11763734	A	C	8.2e-09	0.00216247	-0.012463	0.510007	408815	31.7395	38.4348
rs138256022	C	T	2.9e-08	0.00565322	-0.0313469	0.958546	408815	31.9269	38.4348
rs42210	G	C	7.3e-09	0.00239536	-0.0138517	0.289169	408815	32.2488	38.4348
rs2045147	A	G	5.9e-09	0.00217659	0.0126686	0.449407	408815	32.4726	38.4348
rs457335	A	G	5.3e-09	0.00258159	0.0150723	0.226746	408815	32.5694	38.4348
rs11130793	C	T	5e-09	0.00221055	0.0129223	0.601737	408815	32.7224	38.4348
rs57585211	T	G	4.3e-09	0.00285006	-0.0167329	0.826832	408815	32.7806	38.4348
rs4775373	T	C	4.7e-09	0.00225713	0.0132229	0.361442	408815	32.9976	38.4348
rs9834970	T	C	3.3e-09	0.00215775	0.0127684	0.501031	408815	33.3274	38.4348
rs10994943	T	G	3.1e-09	0.00219109	0.0129868	0.581013	408815	33.5723	38.4348
rs141184308	A	G	2.6e-08	0.00777329	0.0432607	0.977528	408815	33.6162	38.4348
rs405797	T	A	2.8e-09	0.00250575	-0.0148849	0.246793	408815	33.6767	38.4348
rs10737620	T	A	2.6e-09	0.00241921	0.0144141	0.273668	408815	33.7695	38.4348
rs7716447	A	G	3.6e-09	0.00226863	-0.0133844	0.639406	408815	33.7741	38.4348
rs10771746	C	T	2.5e-09	0.00239463	-0.0142821	0.716605	408815	33.8725	38.4348
rs2184364	A	G	3e-09	0.00263677	0.0156396	0.782382	408815	34.053	38.4348
rs113584870	G	A	1.4e-08	0.00298893	0.0169679	0.824434	408815	34.0756	38.4348
rs55909997	G	A	2.4e-09	0.00227041	-0.0135532	0.650384	408815	34.1535	38.4348
rs7089973	C	A	2.4e-09	0.00223661	-0.013355	0.6186	408815	34.4088	38.4348
rs72723237	C	T	4.3e-09	0.00794155	-0.0466302	0.980192	408815	34.5205	38.4348
rs72828890	C	T	4.9e-09	0.00329837	0.0192918	0.869256	408815	34.5865	38.4348
rs7693703	G	A	2.7e-09	0.0038412	0.0228437	0.910033	408815	34.9353	38.4348
rs10932837	C	T	1.3e-09	0.00216152	-0.0131055	0.494411	408815	35.1063	38.4348
rs17727474	C	T	3.1e-09	0.00296085	0.017551	0.832295	408815	35.1576	38.4348
rs34864022	A	G	1.4e-09	0.00435706	-0.0263815	0.933558	408815	35.3	38.4348
rs6141814	C	A	1.3e-09	0.00222588	-0.0135023	0.613455	408815	35.3501	38.4348
rs114600294	G	C	7.9e-10	0.00264223	-0.0162426	0.788982	408815	35.9162	38.4348
rs62641636	A	G	7e-10	0.00233911	0.0144237	0.691839	408815	36.2685	38.4348
rs17512836	T	C	7e-10	0.00684643	0.0422142	0.974385	408815	36.3693	38.4348
rs62379379	G	T	7.8e-10	0.0042322	-0.0260246	0.928551	408815	36.7421	38.4348
rs12491503	G	A	5.5e-10	0.00229906	-0.0142607	0.670306	408815	36.7502	38.4348
rs150399729	C	G	3.6e-08	0.00707312	0.0389574	0.968958	408815	37.3275	38.4348
rs4523073	A	G	5e-10	0.00221114	-0.0137517	0.591077	408815	37.376	38.4348
rs12541615	T	C	3.9e-10	0.00280013	-0.0175199	0.817478	408815	37.4498	38.4348
rs9569734	A	G	3.4e-10	0.00300692	0.0188846	0.843521	408815	38.4913	38.4348
rs7693082	G	C	1.7e-10	0.00235845	0.0150716	0.299686	408815	38.9829	38.4348
rs2073869	C	T	1.5e-10	0.0029076	0.0186112	0.833626	408815	39.2828	38.4348
rs6721975	T	C	1.7e-10	0.00261401	-0.0166905	0.231524	408815	40.5287	38.4348
rs10786658	A	T	4.6e-11	0.00219578	-0.0144534	0.413503	408815	41.427	38.4348
rs9902312	T	C	4.5e-11	0.00232706	0.0153237	0.683148	408815	41.5621	38.4348
rs11714337	G	A	4.7e-11	0.00218888	0.0144017	0.569041	408815	41.5916	38.4348
rs2584597	T	C	2.9e-10	0.00239572	0.0150996	0.662057	408815	41.7127	38.4348
rs9563168	G	A	4.3e-11	0.00266741	0.0175868	0.791482	408815	41.7405	38.4348
rs984409	G	A	4.1e-11	0.00225294	-0.0148683	0.363032	408815	41.8008	38.4348
rs7564130	T	C	2.8e-11	0.00225071	-0.0149864	0.640601	408815	42.2823	38.4348
rs10145592	C	G	1.8e-11	0.00220802	-0.014845	0.409418	408815	43.5721	38.4348
rs66852340	C	T	7.9e-12	0.00260074	-0.0177896	0.775527	408815	45.0501	38.4348
rs11810109	A	T	5.4e-12	0.00235696	0.0162518	0.701438	408815	45.2303	38.4348
rs2447098	C	A	6.8e-12	0.00217845	-0.014947	0.475175	408815	45.5595	38.4348
rs3754970	T	C	4.8e-12	0.0021699	-0.014997	0.495822	408815	45.975	38.4348
rs9867121	C	A	3.9e-12	0.00280905	0.0194994	0.817728	408815	46.3421	38.4348
rs1031423	T	C	1.8e-12	0.00262613	-0.0185194	0.215208	408815	47.3666	38.4348
rs11218575	C	T	2.1e-12	0.00218733	0.0153751	0.566037	408815	47.483	38.4348
rs4845364	A	G	1.3e-12	0.00215604	-0.0153008	0.495003	408815	47.8553	38.4348
rs10772643	C	T	1.3e-12	0.00349653	0.0247995	0.107916	408815	48.4154	38.4348
rs142710267	T	G	6.6e-12	0.00236627	0.0162445	0.65012	408815	49.0831	38.4348
rs6131281	C	T	3.1e-13	0.00220553	0.0160808	0.596509	408815	50.895	38.4348
rs4577309	A	G	1.6e-13	0.00216796	0.0160037	0.468698	408815	52.1537	38.4348
rs2616830	G	A	2.9e-14	0.00216551	0.0164651	0.461988	408815	55.1017	38.4348
rs9964724	C	T	3.3e-14	0.00232664	0.0176465	0.317881	408815	55.2148	38.4348
rs7991062	C	G	8.8e-15	0.00228727	-0.0177381	0.658663	408815	57.8465	38.4348
rs10054327	G	A	3.4e-15	0.00219021	0.0172449	0.576024	408815	59.391	38.4348
rs374722	G	A	5.5e-16	0.0030238	0.0244932	0.150476	408815	62.7127	38.4348
rs13029509	G	A	2e-17	0.00215848	-0.018334	0.520079	408815	68.609	38.4348
rs9718104	T	G	9.3e-19	0.00461017	-0.0407684	0.94155	408815	74.8013	38.4348

## Sheet: S8 Table
S8 Table:126 genetic variants associated with television watching
	were identified from the CRP dataset
	83 SNPs included 1 outlier SNP			43 SNPs were associated
				with obesity-related traits
	rs10054327			rs10189857
	rs10145592			rs1022785
	rs10234444			rs10427502
	rs1031423			rs10876864
	rs10737620			rs11245482
	rs10771746			rs1156541
	rs10786658			rs11689199
	rs10890123			rs12105701
	rs10932837			rs12554512
	rs10994943			rs1278847
	rs11020045			rs13107325
	rs11130793			rs1421334
	rs11201422			rs1563908
	rs11218575			rs17207890
	rs114600294			rs2173650
	rs116175338			rs2460
	rs11654952			rs262890
	rs11657730			rs2787374
	rs11763734			rs28971796
	rs12272012			rs303753
	rs12289262			rs35574015
	rs12476388			rs4382592
	rs12491503			rs4973576
	rs12541615			rs56103247
	rs12725114			rs56858768
	rs13029509			rs62490165
	rs138256022			rs6472942
	rs141184308			rs6551301
	rs142710267			rs6673341
	rs150399729			rs6754968
	rs17512836			rs6797840
	rs17727474			rs6825241
	rs1889778			rs6850494
	rs2045147			rs6973656
	rs2073869			rs6996198
	rs2164744			rs7184800
	rs2447098			rs7248205
	rs2616830			rs72781699
	rs2717559			rs749671
	rs34864022			rs7700107
	rs374722			rs7865801
	rs3754970			rs8043253
	rs405797			rs8756
	rs42210
	rs4334769
	rs4435081
	rs4523073
	rs457335
	rs4577309
	rs4675246
	rs4775373
	rs4810315
	rs4845364
	rs4937842
	rs4950109
	rs55700114
	rs55909997
	rs56291505
	rs57585211
	rs6131281
	rs6141814
	rs62379379
	rs62641636
	rs66852340
	rs6721975
	rs7089973
	rs7157001
	rs72723237
	rs72828890
	rs7564130
	rs7693082
	rs7693703
	rs7716447
	rs7991062
	rs9362612
	rs9563168
	rs9569734
	rs9718104
	rs973734
	rs9834970
	rs9867121
	rs9902312
	rs9964724
	Outlier SNP

## Sheet: S9 Table
S9 Table:Details of the instrument variables for television watching on CRP included in MR analysis
SNP	effect_allele	other_allele	pval	se	beta	eaf	samplesize	F statistics	FMean
rs11654952	T	G	4.3e-08	0.00313587	-0.0171839	0.861375	408815	28.8312	37.8777
rs11201422	T	C	3.4e-08	0.00229902	0.0126882	0.668794	408815	29.1592	37.8777
rs4675246	G	T	2.9e-08	0.00267587	-0.0148496	0.796922	408815	29.1806	37.8777
rs10890123	C	T	3.3e-08	0.0025712	0.0142118	0.770249	408815	29.2262	37.8777
rs4810315	G	A	2.7e-08	0.00230486	-0.0128121	0.668214	408815	29.7578	37.8777
rs4435081	C	T	2.3e-08	0.00216745	0.0121101	0.529508	408815	29.8749	37.8777
rs12476388	C	T	2.1e-08	0.00237409	0.0133031	0.708552	408815	29.8831	37.8777
rs4334769	G	T	2.1e-08	0.00216621	0.0121315	0.473922	408815	30.0035	37.8777
rs10234444	G	A	2.9e-08	0.00286457	0.0158909	0.823392	408815	30.0262	37.8777
rs56291505	A	G	2.2e-08	0.00241334	-0.0135002	0.719723	408815	30.0621	37.8777
rs12272012	G	C	1.9e-08	0.00525808	-0.0295782	0.955687	408815	30.2954	37.8777
rs12289262	C	T	2e-08	0.00244533	-0.0137276	0.730942	408815	30.3043	37.8777
rs7157001	A	G	2.3e-08	0.00249846	-0.0139661	0.743872	408815	30.3873	37.8777
rs12725114	G	A	1.6e-08	0.00271147	0.015309	0.802003	408815	30.4309	37.8777
rs11020045	A	C	1.6e-08	0.00230152	-0.0129952	0.669012	408815	30.5773	37.8777
rs9362612	T	A	1.5e-08	0.00219522	0.0124319	0.586022	408815	30.6587	37.8777
rs973734	C	A	1.5e-08	0.00301339	0.0170761	0.151603	408815	30.667	37.8777
rs116175338	G	T	1.4e-08	0.00251427	-0.0142616	0.753708	408815	30.8729	37.8777
rs4937842	G	C	1.4e-08	0.00225644	-0.0128044	0.633634	408815	31.1215	37.8777
rs2717559	A	G	1.5e-08	0.00219436	0.0124298	0.55928	408815	31.1392	37.8777
rs2164744	T	C	1.1e-08	0.00224685	-0.0128573	0.635134	408815	31.3247	37.8777
rs1889778	C	T	9.6e-09	0.00216679	0.0124324	0.53607	408815	31.432	37.8777
rs4950109	T	C	9e-09	0.00222498	-0.012789	0.38102	408815	31.5417	37.8777
rs11657730	C	T	1.1e-08	0.00226497	0.0129477	0.636776	408815	31.7055	37.8777
rs11763734	A	C	8.2e-09	0.00216247	-0.012463	0.510007	408815	31.7395	37.8777
rs138256022	C	T	2.9e-08	0.00565322	-0.0313469	0.958546	408815	31.9269	37.8777
rs42210	G	C	7.3e-09	0.00239536	-0.0138517	0.289169	408815	32.2488	37.8777
rs2045147	A	G	5.9e-09	0.00217659	0.0126686	0.449407	408815	32.4726	37.8777
rs457335	A	G	5.3e-09	0.00258159	0.0150723	0.226746	408815	32.5694	37.8777
rs11130793	C	T	5e-09	0.00221055	0.0129223	0.601737	408815	32.7224	37.8777
rs57585211	T	G	4.3e-09	0.00285006	-0.0167329	0.826832	408815	32.7806	37.8777
rs4775373	T	C	4.7e-09	0.00225713	0.0132229	0.361442	408815	32.9976	37.8777
rs9834970	T	C	3.3e-09	0.00215775	0.0127684	0.501031	408815	33.3274	37.8777
rs10994943	T	G	3.1e-09	0.00219109	0.0129868	0.581013	408815	33.5723	37.8777
rs141184308	A	G	2.6e-08	0.00777329	0.0432607	0.977528	408815	33.6162	37.8777
rs405797	T	A	2.8e-09	0.00250575	-0.0148849	0.246793	408815	33.6767	37.8777
rs10737620	T	A	2.6e-09	0.00241921	0.0144141	0.273668	408815	33.7695	37.8777
rs7716447	A	G	3.6e-09	0.00226863	-0.0133844	0.639406	408815	33.7741	37.8777
rs10771746	C	T	2.5e-09	0.00239463	-0.0142821	0.716605	408815	33.8725	37.8777
rs55909997	G	A	2.4e-09	0.00227041	-0.0135532	0.650384	408815	34.1535	37.8777
rs55700114	G	A	2.1e-09	0.00239284	-0.014333	0.712746	408815	34.3927	37.8777
rs7089973	C	A	2.4e-09	0.00223661	-0.013355	0.6186	408815	34.4088	37.8777
rs72723237	C	T	4.3e-09	0.00794155	-0.0466302	0.980192	408815	34.5205	37.8777
rs72828890	C	T	4.9e-09	0.00329837	0.0192918	0.869256	408815	34.5865	37.8777
rs7693703	G	A	2.7e-09	0.0038412	0.0228437	0.910033	408815	34.9353	37.8777
rs10932837	C	T	1.3e-09	0.00216152	-0.0131055	0.494411	408815	35.1063	37.8777
rs17727474	C	T	3.1e-09	0.00296085	0.017551	0.832295	408815	35.1576	37.8777
rs34864022	A	G	1.4e-09	0.00435706	-0.0263815	0.933558	408815	35.3	37.8777
rs6141814	C	A	1.3e-09	0.00222588	-0.0135023	0.613455	408815	35.3501	37.8777
rs114600294	G	C	7.9e-10	0.00264223	-0.0162426	0.788982	408815	35.9162	37.8777
rs62641636	A	G	7e-10	0.00233911	0.0144237	0.691839	408815	36.2685	37.8777
rs17512836	T	C	7e-10	0.00684643	0.0422142	0.974385	408815	36.3693	37.8777
rs62379379	G	T	7.8e-10	0.0042322	-0.0260246	0.928551	408815	36.7421	37.8777
rs12491503	G	A	5.5e-10	0.00229906	-0.0142607	0.670306	408815	36.7502	37.8777
rs150399729	C	G	3.6e-08	0.00707312	0.0389574	0.968958	408815	37.3275	37.8777
rs4523073	A	G	5e-10	0.00221114	-0.0137517	0.591077	408815	37.376	37.8777
rs12541615	T	C	3.9e-10	0.00280013	-0.0175199	0.817478	408815	37.4498	37.8777
rs9569734	A	G	3.4e-10	0.00300692	0.0188846	0.843521	408815	38.4913	37.8777
rs2073869	C	T	1.5e-10	0.0029076	0.0186112	0.833626	408815	39.2828	37.8777
rs6721975	T	C	1.7e-10	0.00261401	-0.0166905	0.231524	408815	40.5287	37.8777
rs10786658	A	T	4.6e-11	0.00219578	-0.0144534	0.413503	408815	41.427	37.8777
rs9902312	T	C	4.5e-11	0.00232706	0.0153237	0.683148	408815	41.5621	37.8777
rs9563168	G	A	4.3e-11	0.00266741	0.0175868	0.791482	408815	41.7405	37.8777
rs7564130	T	C	2.8e-11	0.00225071	-0.0149864	0.640601	408815	42.2823	37.8777
rs10145592	C	G	1.8e-11	0.00220802	-0.014845	0.409418	408815	43.5721	37.8777
rs66852340	C	T	7.9e-12	0.00260074	-0.0177896	0.775527	408815	45.0501	37.8777
rs2447098	C	A	6.8e-12	0.00217845	-0.014947	0.475175	408815	45.5595	37.8777
rs3754970	T	C	4.8e-12	0.0021699	-0.014997	0.495822	408815	45.975	37.8777
rs9867121	C	A	3.9e-12	0.00280905	0.0194994	0.817728	408815	46.3421	37.8777
rs1031423	T	C	1.8e-12	0.00262613	-0.0185194	0.215208	408815	47.3666	37.8777
rs11218575	C	T	2.1e-12	0.00218733	0.0153751	0.566037	408815	47.483	37.8777
rs4845364	A	G	1.3e-12	0.00215604	-0.0153008	0.495003	408815	47.8553	37.8777
rs142710267	T	G	6.6e-12	0.00236627	0.0162445	0.65012	408815	49.0831	37.8777
rs6131281	C	T	3.1e-13	0.00220553	0.0160808	0.596509	408815	50.895	37.8777
rs4577309	A	G	1.6e-13	0.00216796	0.0160037	0.468698	408815	52.1537	37.8777
rs2616830	G	A	2.9e-14	0.00216551	0.0164651	0.461988	408815	55.1017	37.8777
rs9964724	C	T	3.3e-14	0.00232664	0.0176465	0.317881	408815	55.2148	37.8777
rs7991062	C	G	8.8e-15	0.00228727	-0.0177381	0.658663	408815	57.8465	37.8777
rs10054327	G	A	3.4e-15	0.00219021	0.0172449	0.576024	408815	59.391	37.8777
rs374722	G	A	5.5e-16	0.0030238	0.0244932	0.150476	408815	62.7127	37.8777
rs13029509	G	A	2e-17	0.00215848	-0.018334	0.520079	408815	68.609	37.8777
rs9718104	T	G	9.3e-19	0.00461017	-0.0407684	0.94155	408815	74.8013	37.8777

## Sheet: S10 Table
S10 Table:Details of the instrument variables for CRP on number of days/week of moderate PA 10+ minutes included in MR analysis
SNP	effect_allele	other_allele	beta	eaf	se	pval	samplesize	F statistics
rs10868852	A	C	0.0344	0.01738	0.006	1.024e-08	575531	23.2631
rs149929516	A	C	0.0457	0.01227	0.0076	2.167e-09	575531	29.1363
rs62618693	T	C	-0.0296	0.03374	0.0051	6.08e-09	575531	32.881
rs12202212	T	C	0.0119	0.2883	0.0021	2.611e-08	575531	33.4471
rs174373	T	C	0.0135	0.2127	0.0024	3.299e-08	575531	35.1317
rs11729772	A	G	0.0119	0.3149	0.0021	2.611e-08	575531	35.1677
rs3732356	T	G	-0.0235	0.9407	0.0042	1.806e-08	575531	35.4622
rs11711864	A	G	0.0113	0.4121	0.002	2.867e-08	575531	35.6112
rs17691879	T	C	-0.015	0.1646	0.0027	4.853e-08	575531	35.6148
rs4963725	T	C	0.0163	0.135	0.003	3.379e-08	575531	35.7149
rs56045434	C	G	-0.0161	0.1391	0.0029	1.627e-08	575531	35.7319
rs6500446	A	G	0.0114	0.589	0.002	2.163e-08	575531	36.2152
rs6582586	A	G	0.0114	0.4131	0.002	2.163e-08	575531	36.2705
rs1918912	T	C	-0.0124	0.3067	0.0022	3.095e-08	575531	37.636
rs11159021	T	C	-0.0118	0.6217	0.0021	3.41e-08	575531	37.697
rs76014628	T	C	-0.0142	0.2055	0.0024	6.2e-09	575531	37.8973
rs4832754	T	C	0.0126	0.2986	0.0022	1.852e-08	575531	38.2757
rs6801781	A	G	0.0129	0.2791	0.0022	8.452e-09	575531	38.5426
rs585406	T	C	0.0116	0.5082	0.002	1.222e-08	575531	38.7138
rs72799497	T	C	-0.0166	0.8569	0.0027	1.554e-09	575531	38.8967
rs11782130	T	G	0.0123	0.3446	0.0021	8.777e-09	575531	39.3332
rs17098829	C	G	-0.0129	0.2935	0.0023	3.613e-08	575531	39.7216
rs17196595	T	C	-0.0141	0.226	0.0023	1.731e-09	575531	40.0327
rs7801838	T	C	-0.0128	0.3108	0.0022	1.1e-08	575531	40.3993
rs6595549	C	G	-0.0155	0.1789	0.0026	4.76e-09	575531	40.6254
rs11242113	A	G	-0.0148	0.2025	0.0025	6.08e-09	575531	40.7199
rs1800973	A	C	0.0294	0.04294	0.0043	6.185e-12	575531	40.8906
rs11054402	T	C	-0.012	0.4663	0.002	3.79e-09	575531	41.2528
rs11617494	A	G	0.0144	0.2229	0.0024	3.79e-09	575531	41.3467
rs11531106	A	G	0.0246	0.06339	0.0042	3.79e-09	575531	41.3598
rs141936164	A	G	0.0127	0.6626	0.0021	2.852e-09	575531	41.5081
rs62451586	A	G	-0.02	0.1002	0.0033	8.321e-10	575531	41.5147
rs6443429	A	C	0.0134	0.3037	0.0021	3.674e-10	575531	43.71
rs2054872	A	C	0.0175	0.1472	0.0027	1.94e-10	575531	44.2549
rs77738620	T	C	-0.0588	0.01125	0.0099	2.619e-09	575531	44.2715
rs56047269	T	C	0.014	0.2689	0.0022	4.097e-10	575531	44.3562
rs2339102	T	C	0.0125	0.4877	0.002	8.321e-10	575531	44.9395
rs2307377	A	G	-0.0221	0.91207	0.0038	4.449e-09	575531	45.0901
rs6070563	A	G	-0.0129	0.3814	0.0021	1.605e-09	575531	45.1961
rs685218	A	C	0.0137	0.2996	0.0021	1.478e-10	575531	45.3378
rs1401454	T	C	-0.0129	0.4141	0.002	2.372e-10	575531	46.4773
rs123698	C	G	-0.0132	0.6329	0.0022	3.79e-09	575531	46.6015
rs1557812	A	G	0.0153	0.2239	0.0024	3.814e-10	575531	46.826
rs59737437	T	C	-0.015	0.2403	0.0023	1.498e-10	575531	47.2837
rs78511209	C	G	0.0213	0.8978	0.0035	7.598e-10	575531	47.9207
rs34866669	C	G	0.0137	0.3344	0.0021	1.478e-10	575531	48.0899
rs10497423	T	G	-0.0134	0.6125	0.002	4.684e-11	575531	49.0593
rs3805433	C	G	-0.0151	0.7454	0.0022	1.569e-11	575531	49.8123
rs184316561	T	C	-0.0418	0.02556	0.0072	7.362e-09	575531	50.0961
rs2596937	T	C	-0.0173	0.8231	0.0024	1.442e-12	575531	50.1658
rs7993752	A	C	-0.0134	0.5726	0.002	4.684e-11	575531	50.5861
rs74616372	T	C	0.0228	0.90491	0.0036	1.572e-10	575531	51.4927
rs2970901	T	G	0.0134	0.4755	0.002	4.684e-11	575531	51.5515
rs113184201	A	G	0.0144	0.3221	0.0021	1.639e-11	575531	52.1216
rs17417252	A	G	-0.015	0.7188	0.0022	2.131e-11	575531	52.3531
rs4988483	A	C	0.0278	0.06339	0.0051	4.736e-08	575531	52.8209
rs117783785	A	G	0.0554	0.98466	0.0101	3.879e-08	575531	53.3665
rs166169	T	C	-0.0188	0.1564	0.0029	4.262e-11	575531	53.6818
rs2956395	C	G	-0.0145	0.6646	0.0021	1.187e-11	575531	53.9507
rs12933677	T	C	-0.0137	0.5164	0.002	1.72e-11	575531	53.9575
rs7217663	T	C	-0.0213	0.1186	0.0035	7.598e-10	575531	54.5953
rs797680	T	G	-0.0144	0.364	0.002	1.53e-12	575531	55.2615
rs73137144	A	G	0.0186	0.8333	0.0026	2.119e-12	575531	55.3225
rs79941637	A	T	0.0292	0.93967	0.0045	7.118e-11	575531	55.6434
rs1869358	T	C	0.0169	0.2168	0.0024	4.638e-12	575531	55.8271
rs34864350	A	G	-0.0301	0.94274	0.0046	5.04e-11	575531	56.301
rs7594775	T	C	-0.0147	0.6513	0.0021	6.185e-12	575531	56.4947
rs10924372	T	C	-0.0147	0.637	0.0021	6.185e-12	575531	57.5203
rs4690098	T	C	0.0167	0.2372	0.0024	8.236e-12	575531	58.0897
rs10106298	A	G	0.0151	0.3528	0.0021	1.637e-12	575531	59.9326
rs750344	A	G	0.0158	0.7035	0.0022	1.74e-12	575531	59.944
rs6925389	A	G	-0.0149	0.3793	0.0021	3.195e-12	575531	60.17
rs1935237	A	C	-0.0198	0.8415	0.0027	5.903e-13	575531	60.1944
rs141179989	T	C	-0.0572	0.01636	0.0097	3.343e-09	575531	60.6114
rs2126886	T	C	-0.0172	0.7679	0.0024	1.936e-12	575531	60.6987
rs138182347	T	C	0.0561	0.01738	0.0086	5.395e-11	575531	61.8735
rs835278	A	T	0.015	0.6012	0.0021	2.289e-12	575531	62.1013
rs10864088	A	G	-0.016	0.6922	0.0021	7.246e-14	575531	62.7892
rs117326714	A	G	-0.0478	0.97546	0.0068	2.431e-12	575531	62.9629
rs1688043	T	C	-0.0305	0.93661	0.0041	6.931e-14	575531	63.5806
rs303429	T	C	-0.0152	0.5971	0.002	8.354e-14	575531	63.9848
rs16988471	A	C	-0.0336	0.94785	0.0049	6.185e-12	575531	64.2419
rs77143791	A	G	0.033	0.94581	0.0051	9.025e-11	575531	64.2535
rs663015	T	C	-0.0167	0.7188	0.0021	5.686e-15	575531	64.8937
rs73476799	A	G	-0.0414	0.96524	0.0071	6.287e-09	575531	66.2008
rs4849147	A	T	-0.0169	0.2883	0.0022	4.523e-14	575531	67.4626
rs2289852	A	G	-0.0313	0.06442	0.0044	8.715e-13	575531	67.9734
rs6090040	A	C	0.0154	0.4744	0.002	3.944e-14	575531	68.0754
rs59916403	T	G	0.0166	0.3374	0.0021	8.232e-15	575531	70.9191
rs704017	A	G	0.016	0.4356	0.002	3.919e-15	575531	72.4547
rs77704739	T	C	0.0483	0.97035	0.0052	1.38e-20	575531	77.2686
rs60669734	T	C	-0.0287	0.08998	0.0034	1.319e-17	575531	77.6455
rs55772175	T	C	0.0171	0.638	0.0021	1.266e-15	575531	77.7459
rs6920220	A	G	0.0219	0.1728	0.0024	3.175e-19	575531	78.9222
rs8072566	A	G	-0.0204	0.2106	0.0025	1.105e-15	575531	79.6477
rs11208629	A	G	-0.0312	0.07771	0.0037	1.705e-17	575531	80.3177
rs10760691	A	G	-0.0172	0.6135	0.0021	8.654e-16	575531	80.7568
rs60037105	A	T	0.0183	0.3067	0.0022	3.084e-16	575531	81.9778
rs4714508	A	G	-0.0179	0.6544	0.0021	5.666e-17	575531	83.4225
rs6792725	A	G	0.0185	0.3272	0.0022	1.465e-16	575531	86.7372
rs6453434	T	G	0.0184	0.6616	0.0021	7.576e-18	575531	87.2619
rs6686560	A	G	0.0256	0.136	0.0033	3.919e-15	575531	88.6537
rs34298354	T	C	-0.0278	0.1135	0.0031	8.901e-20	575531	89.5218
rs2657896	T	C	-0.0233	0.1769	0.0027	2.332e-17	575531	91.0035
rs2465585	A	G	0.0224	0.8037	0.0025	1.363e-18	575531	91.1331
rs12132412	A	G	-0.0182	0.5992	0.0021	1.705e-17	575531	91.5817
rs142020339	A	G	-0.0779	0.98671	0.0098	1.586e-15	575531	91.6127
rs6573778	T	C	-0.0179	0.4918	0.002	1.488e-18	575531	92.1926
rs4776150	A	G	-0.0182	0.4652	0.002	3.966e-19	575531	94.873
rs3865444	A	C	-0.02	0.3129	0.0021	8.426e-21	575531	99.0051
rs3808348	T	C	-0.0224	0.2198	0.0025	1.363e-18	575531	99.0608
rs150428831	A	G	0.0411	0.05419	0.0043	7.156e-22	575531	99.6734
rs12927172	A	G	0.0193	0.3722	0.002	2.589e-21	575531	100.204
rs17781691	A	G	0.0188	0.4959	0.002	2.642e-20	575531	101.719
rs2161374	T	C	-0.0191	0.4785	0.002	6.604e-21	575531	104.804
rs2041748	A	G	0.0223	0.2485	0.0023	1.683e-21	575531	106.916
rs11786900	C	G	-0.0368	0.07669	0.0035	2.144e-26	575531	110.398
rs9738365	A	C	0.0212	0.3098	0.0023	1.388e-19	575531	110.639
rs1545536	T	C	-0.0244	0.2076	0.0025	9.143e-22	575531	112.754
rs9604045	T	G	-0.0229	0.2566	0.0027	8.057e-17	575531	115.169
rs2161037	A	G	0.0205	0.5348	0.002	7.697e-24	575531	120.372
rs7933202	A	C	0.021	0.6063	0.002	6.157e-25	575531	121.194
rs1292061	A	G	-0.0209	0.4335	0.002	1.025e-24	575531	123.501
rs1441169	A	G	0.021	0.4652	0.002	6.157e-25	575531	126.317
rs1800693	T	C	0.0218	0.5726	0.002	9.556e-27	575531	133.905
rs17138478	A	C	0.0338	0.1155	0.0032	9.234e-27	575531	134.373
rs11047224	C	G	-0.0522	0.04499	0.0054	3.903e-22	575531	134.792
rs12673996	T	C	-0.027	0.2239	0.0024	2.202e-28	575531	145.85
rs2700938	T	C	-0.0236	0.6155	0.0021	2.508e-28	575531	151.761
rs149394327	C	G	0.0593	0.03988	0.0063	5.768e-21	575531	155.026
rs2542153	T	C	-0.0237	0.4294	0.002	2.613e-31	575531	158.455
rs71352241	T	G	0.0698	0.02965	0.0061	3.097e-30	575531	161.392
rs2240324	T	C	0.0237	0.4877	0.002	2.613e-31	575531	161.582
rs3794204	T	C	0.0291	0.7863	0.0026	4.132e-28	575531	163.832
rs11658216	T	C	0.0274	0.7413	0.0024	3.508e-29	575531	165.773
rs1037170	T	C	0.0281	0.728	0.0023	3.563e-33	575531	180.03
rs1880241	A	G	0.0252	0.5194	0.002	3.544e-35	575531	182.525
rs55855238	T	C	-0.027	0.3313	0.0021	1.478e-36	575531	185.959
rs1332328	T	C	0.0265	0.3599	0.0021	2.807e-35	575531	186.277
rs58846684	A	G	-0.0895	0.02147	0.0076	9.976e-32	575531	193.774
rs469882	A	C	0.0349	0.8098	0.0025	8.684e-43	575531	216.023
rs7302913	A	G	-0.0279	0.409	0.002	9.943e-43	575531	216.661
rs11868378	A	G	-0.0334	0.7832	0.0027	5.735e-34	575531	218.116
rs75460349	A	C	0.0948	0.97546	0.0067	3.401e-45	575531	247.734
rs4817984	A	C	-0.0344	0.2689	0.0022	3.139e-53	575531	267.907
rs6519133	T	C	0.0313	0.5982	0.0021	1.578e-48	575531	271.173
rs728538	T	G	-0.0397	0.8006	0.0027	2.824e-47	575531	289.759
rs2239222	A	G	-0.0359	0.6503	0.0021	2.853e-63	575531	337.559
rs12239046	T	C	-0.0404	0.3609	0.002	1.34e-87	575531	433.653
rs1800961	T	C	-0.1074	0.03681	0.0059	6.495e-74	575531	471.128
rs6734238	A	G	-0.0449	0.5859	0.002	9.53e-108	575531	563.565
rs79722469	C	G	0.1122	0.95808	0.0064	1.64e-68	575531	582.566
rs180689986	A	G	0.2236	0.01125	0.0097	3.08e-118	575531	640.86
rs569499	T	C	-0.0619	0.4284	0.002	1e-200	575531	1082.02
rs1838909	A	G	-0.0679	0.7147	0.0022	1e-200	575531	1084.13
rs9436299	A	C	0.0722	0.6687	0.0021	1e-200	575531	1332.38
rs17616063	A	G	0.1338	0.92025	0.0044	1e-200	575531	1516.31
rs61946384	A	C	-0.0824	0.3865	0.0021	1e-200	575531	1859.16
rs4133213	A	C	-0.0849	0.3896	0.002	1e-200	575531	1979.87
rs4764939	T	C	-0.0201		0.002	5.562e-23	575531
